# Supplementary material for: Life beneath the surface of the central Texan Balcones Escarpment: genus Anillinus Casey, 1918 (Coleoptera, Carabidae, Bembidiini): new species, a key to the Texas species, and notes about their way of life and evolution
Source: Zookeys. 2014 Jun 19;(417):71–101. doi: 10.3897/zookeys.417.7733 (PMC4109464; doi:10.3897/zookeys.417.7733)
Supplement: XML Treatment for Anillinus [file zookeys.417.7733-treatment1.xml]

<!DOCTYPE tp:taxon-treatment
  PUBLIC "-//TaxonX//DTD Taxonomic Treatment Publishing DTD v0 20100105//EN" "tax-treatment-NSO.dtd">
<tp:taxon-treatment xmlns:tp="http://www.plazi.org/taxpub"><tp:treatment-meta><kwd-group><label>Taxon classification</label><kwd><named-content content-type="kingdom">Animalia</named-content></kwd><kwd><named-content content-type="order">Coleoptera</named-content></kwd><kwd><named-content content-type="family">Carabidae</named-content></kwd></kwd-group><mixed-citation publication-type="journal"><person-group><name><surname>Sokolov</surname><given-names>Igor M.</given-names></name><name><surname>Reddell</surname><given-names>James R.</given-names></name><name><surname>Kavanaugh</surname><given-names>David H.</given-names></name></person-group><article-title>Life beneath the surface of the central Texan Balcones Escarpment: genus <italic>Anillinus</italic> Casey, 1918 (Coleoptera, Carabidae, Bembidiini): new species, a key to the Texas species, and notes about their way of life and evolution</article-title><source>Zookeys</source><day>19</day><month>6</month><year>2014</year><volume>2014</volume><issue>417</issue><fpage>71</fpage><lpage>101</lpage><pub-id pub-id-type="doi">10.3897/zookeys.417.7733</pub-id></mixed-citation></tp:treatment-meta><tp:nomenclature><tp:taxon-name>
                        <tp:taxon-name-part taxon-name-part-type="genus">Anillinus</tp:taxon-name-part>
                    </tp:taxon-name><tp:taxon-authority>Casey, 1918</tp:taxon-authority><tp:nomenclature-citation-list><tp:nomenclature-citation><tp:taxon-name>Anillinus</tp:taxon-name><comment> Casey, 1918: 167. For generic synonymy, see <xref ref-type="bibr" rid="B7">Bousquet (2012</xref>: 699).</comment></tp:nomenclature-citation></tp:nomenclature-citation-list></tp:nomenclature><tp:treatment-sec sec-type="Type species"><title>Type species.</title><p><italic><tp:taxon-name>Anillinus carolinae</tp:taxon-name></italic> Casey, 1918.</p></tp:treatment-sec><tp:treatment-sec sec-type="Recognition"><title>Recognition.</title><p>All examined specimens of Texan <tp:taxon-name>Anillina</tp:taxon-name> are characterized by the following combination of characters: Head totally covered with microsculpture (<xref ref-type="fig" rid="F2">Fig. 2A–C</xref>) comprised of irregular, nearly isodiametric sculpticells. Anterior margin of labrum and clypeus straight. Frontal area flat with minute tubercle (ft) medially near frontoclypeal suture. Fronto-lateral carinae distinct and long. Primary head setae include a pair of clypeal (cs), a pair of frontal (fs) and two pairs of supraorbital (ass and pss) setae. Labium (<xref ref-type="fig" rid="F3">Fig. 3A–B</xref>) with mental tooth; mentum and submentum separated by mental-submental suture (ms). Glossal sclerite (gsc) with distinct paraglossae (pg) laterally and with two setae apically. Maxillary palps (<xref ref-type="fig" rid="F2">Fig. 2A–C</xref>) with short 4th palpomere (mp4), which is 0.2–0.3 length of palpomere 3 (mp3). Pronotum (<xref ref-type="fig" rid="F2">Fig. 2D–F</xref>) of various proportions, totally covered with microsculpture (which is pronounced in most specimens, but present only as very fine microlines visible only at a certain angle in some specimens), with two long primary lateral setae (middle, ls, and basal, bs) on each side. Elytra (<xref ref-type="fig" rid="F2">Fig. 2G–J</xref>) totally covered with microsculpture, with basal margination (bm) distinct and long, with scutellar, three discal, apical, and the series umbilicata setae. Scutellar and discal setae of similar size and approximately three times longer than surrounding vestiture. In most species, <!--PageBreak-->last two (8th and 9th) pores (eo8 and eo9) of umbilicate series much closer to each other than 7th (eo7) pore is to 8<sup>th</sup> (not so only in <italic><tp:taxon-name>Anillinus depressus</tp:taxon-name></italic> (Jeannel)). Abdomen with ventrite 5 of male with two and of female with four setae along the posterior margin. Aedeagi of males of all examined species with two parameres (<xref ref-type="fig" rid="F6">Fig. 6</xref>), the typical configuration for most <tp:taxon-name>Anillina</tp:taxon-name>.</p><p>The arrangement of discal setae of elytra and the presence of two parameres in male aedeagi allow us to place all investigated species into the genus <italic><tp:taxon-name>Anillinus</tp:taxon-name></italic>. Beetles at hand vary in habitus from slightly to markedly elongate (WE/SBL ≤ 0.38), possess pronota with a rather narrow basal margin (WPa/WPp ≥ 1.00), and are completely covered with microsculpture dorsally (<xref ref-type="fig" rid="F2">Fig. 2A–J</xref>). This combination of features allows us to place all of them in group 1 of endogean species of <italic><tp:taxon-name>Anillinus</tp:taxon-name></italic> (<xref ref-type="bibr" rid="B44">Sokolov et al. 2004</xref>).</p></tp:treatment-sec><tp:treatment-sec sec-type="A key for identification of adults of the genus Anillinus from Texas"><title>A key for identification of adults of the genus <italic><tp:taxon-name>Anillinus</tp:taxon-name></italic> from Texas</title><table-wrap content-type="key" position="anchor" orientation="portrait"><table><tbody><tr><td rowspan="1" colspan="1">1</td><td rowspan="1" colspan="1">Larger beetles on average (ABL range 1.60–2.00 mm); pronotum with basal margin more or less straight, posterior angles not shifted forward; elytral umbilicate series of pores with 8<sup>th</sup> and 9<sup>th</sup> pores geminate (<xref ref-type="fig" rid="F2">Fig. 2G–I</xref>,eo8 and eo9)</td><td rowspan="1" colspan="1">2</td></tr><tr><td rowspan="1" colspan="1">–</td><td rowspan="1" colspan="1">Smaller beetles on average (ABL &lt; 1.50 mm); pronotum with basal margin oblique laterally, posterior angles shifted forward (<xref ref-type="fig" rid="F1">Fig. 1C</xref>); elytral umbilicate series of pores with 8<sup>th</sup> and 9<sup>th</sup> pores disassociated, 8<sup>th</sup> pore situated approximately equidistant from 7<sup>th</sup> and 9<sup>th</sup> pores (Fig. 17, p. 57, <xref ref-type="bibr" rid="B26">Jeannel 1963a</xref>)</td><td rowspan="1" colspan="1"><italic><tp:taxon-name>Anillinus depressus</tp:taxon-name></italic> (Jeannel)</td></tr><tr><td rowspan="1" colspan="1">2</td><td rowspan="1" colspan="1">Body markedly elongate, subparallel, with head, pronotum and elytra of approximately equal width (<xref ref-type="fig" rid="F4">Fig. 4E–F</xref>); width ratios of body parts: Hd/Prnt&gt;0.78, Prt/Eltr&gt;0.85; pronotum more elongate (Wpm/LP&lt;1.25), with shallow basilateral sinuation before the nearly rectangular (90–100°) posterior angles (<xref ref-type="fig" rid="F2">Fig. 2E–F</xref>)</td><td rowspan="1" colspan="1">3</td></tr><tr><td rowspan="1" colspan="1">–</td><td rowspan="1" colspan="1">Body slightly elongate, more ovoid, with narrower head and more oval and wider elytra (<xref ref-type="fig" rid="F5">Fig. 5A–D</xref>); width ratios of body parts: Hd/Prnt&lt;0.78, Prt/Eltr&lt;0.85; pronotum more transverse (Wpm/LP&gt;1.27), lateral margins varied</td><td rowspan="1" colspan="1">4</td></tr><tr><td rowspan="1" colspan="1">3</td><td rowspan="1" colspan="1">Apex of elytron widely concave with a long curved spine on the outer margin of incision (<xref ref-type="fig" rid="F2">Fig. 2J</xref>, <xref ref-type="fig" rid="F5">5E</xref>); female spermatheca with distal part of cornu (dpc) only slightly dilated (<xref ref-type="fig" rid="F7">Fig. 7G</xref>)</td><td rowspan="1" colspan="1"><italic><tp:taxon-name>Anillinus acutipennis</tp:taxon-name></italic> Sokolov &amp; Reddell, sp. n.</td></tr><tr><td rowspan="1" colspan="1">–</td><td rowspan="1" colspan="1">Apex of elytron EITHER truncate OR shallowly incised, without spine laterally (<xref ref-type="fig" rid="F2">Fig. 2H–I</xref>, <xref ref-type="fig" rid="F5">5F</xref>); female spermatheca with distal part of cornu (dpc) markedly dilated (<xref ref-type="fig" rid="F7">Fig. 7E</xref>)</td><td rowspan="1" colspan="1"><italic><tp:taxon-name>Anillinus forthoodensis</tp:taxon-name></italic> Sokolov &amp; Reddell, sp. n.</td></tr><tr><td rowspan="1" colspan="1">4</td><td rowspan="1" colspan="1">Pronotum with microsculpture distinct at any angle, with lateral margins more or less rectilinearly constricted towards slightly obtuse (100–110°) posterior angles (as in <xref ref-type="fig" rid="F2">Fig. 2D</xref>); beetle from the territories to the north of Bexar County</td><td rowspan="1" colspan="1">5</td></tr><tr><td rowspan="1" colspan="1">–</td><td rowspan="1" colspan="1">Pronotum with fine microsculpture visible on disc only at certain angles, lateral margins with shallow basilateral sinuation before the nearly rectangular (90–100°) posterior angles (<xref ref-type="fig" rid="F1">Fig. 1B</xref>, <xref ref-type="fig" rid="F5">Fig. 5B</xref>); beetle from Bexar County</td><td rowspan="1" colspan="1"><italic><tp:taxon-name>Anillinus sinuatus</tp:taxon-name></italic> (Jeannel)</td></tr><tr><td rowspan="1" colspan="1"><!--PageBreak-->5</td><td rowspan="1" colspan="1">Male with abdominal ventrites modified as in <xref ref-type="fig" rid="F3">Fig. 3D</xref>; male metafemora with small spine at middle of posterior edge (<xref ref-type="fig" rid="F4">Fig. 4D</xref>); median lobe of male aedeagus without protuberance on dorsal margin (<xref ref-type="fig" rid="F6">Fig. 6A</xref>); spermatheca of female with distal part of cornu (dpc) markedly dilated (<xref ref-type="fig" rid="F7">Fig. 7C</xref>); habitus as in <xref ref-type="fig" rid="F1">Fig. 1A</xref></td><td rowspan="1" colspan="1"><italic><tp:taxon-name>Anillinus affabilis</tp:taxon-name></italic> (Brues)</td></tr><tr><td rowspan="1" colspan="1">–</td><td rowspan="1" colspan="1">Male with abdominal ventrites simple (<xref ref-type="fig" rid="F3">Fig. 3C</xref>); spermatheca of female varied</td><td rowspan="1" colspan="1">6</td></tr><tr><td rowspan="1" colspan="1">6</td><td rowspan="1" colspan="1">Metafemora of male modified, triangularly dilated medially (<xref ref-type="fig" rid="F4">Fig. 4E</xref>); median lobe of male aedeagus with protuberance (dp) on dorsal side, without spinose ventral sclerite (<xref ref-type="fig" rid="F6">Fig. 6G, J</xref>); spermatheca of female with distal part of cornu markedly dilated (<xref ref-type="fig" rid="F7">Fig. 7D</xref>); habitus as in <xref ref-type="fig" rid="F5">Fig. 5C</xref></td><td rowspan="1" colspan="1"><italic><tp:taxon-name>Anillinus wisemanensis</tp:taxon-name></italic> Sokolov &amp; Kavanaugh, sp. n.</td></tr><tr><td rowspan="1" colspan="1">–</td><td rowspan="1" colspan="1">Metafemora of male unmodified, fusiform (<xref ref-type="fig" rid="F4">Fig. 4G</xref>); median lobe of male with dorsal side evenly rounded, without dorsal protuberance extended beyond the general contour, and with large spinose ventral sclerite (vs) in the inner sac (<xref ref-type="fig" rid="F6">Fig. 6K</xref>); spermatheca of female with distal part of cornu only slightly dilated (<xref ref-type="fig" rid="F7">Fig. 7F</xref>); habitus as in <xref ref-type="fig" rid="F5">Fig. 5D</xref></td><td rowspan="1" colspan="1"><italic><tp:taxon-name>Anillinus comalensis</tp:taxon-name></italic> Sokolov &amp; Kavanaugh, sp. n.</td></tr></tbody></table></table-wrap></tp:treatment-sec><tp:treatment-sec><!--Section generated to contain objects referenced in tp:taxon-treatment.--><fig id="F2" position="float" orientation="portrait"><label>Figure 2.</label><caption><p>SEM images of body parts, dorsal aspect, of <italic><tp:taxon-name>Anillinus</tp:taxon-name></italic> species. <bold>A–C</bold> Head: <bold>A</bold> <italic><tp:taxon-name>Anillinus wisemanensis</tp:taxon-name></italic> (TEXAS, Hays County, Wiseman Sink) <bold>B</bold> <italic><tp:taxon-name>Anillinus forthoodensis</tp:taxon-name></italic> (TEXAS, Bell County, Talking Crows Cave) <bold>C</bold> <italic><tp:taxon-name>Anillinus acutipennis</tp:taxon-name></italic> (TEXAS, Bell County, Talking Crows Cave) <bold>D–F</bold> Pronotum: <bold>D</bold> <italic><tp:taxon-name>Anillinus wisemanensis</tp:taxon-name></italic> (TEXAS, Hays County, Wiseman Sink) <bold>E</bold> <italic><tp:taxon-name>Anillinus forthoodensis</tp:taxon-name></italic> (TEXAS, Bell County, Talking Crows Cave) <bold>F</bold> <italic><tp:taxon-name>Anillinus acutipennis</tp:taxon-name></italic> (TEXAS, Bell County, Talking Crows Cave) <bold>G–J</bold> Apical half of elytra: <bold>G</bold> <italic><tp:taxon-name>Anillinus wisemanensis</tp:taxon-name></italic> (TEXAS, Hays County, Wiseman Sink) <bold>H</bold> <italic><tp:taxon-name>Anillinus forthoodensis</tp:taxon-name></italic> (TEXAS, Bell County, Bell Cave) <bold>I</bold> <italic><tp:taxon-name>Anillinus forthoodensis</tp:taxon-name></italic> (TEXAS, Bell County, Talking Crows Cave) <bold>J</bold> <italic><tp:taxon-name>Anillinus acutipennis</tp:taxon-name></italic> (TEXAS, Bell County, Talking Crows Cave). ass – anterior supraorbital seta; bm – basal margination; bs – basilateral pronotal seta; cs – clypeal seta; ed6 – 3d discal seta; ed8 – apical seta; eo5-9 setae from the umbilical series; fs – frontal seta; pss – posterior supraorbital seta; ft – frontal tubercle; ls – midlaterall pronotal seta; mp3 – maxillary palpomere 3; mp4 – maxillar palpomere 4. Scale bars = 0.1 mm.</p></caption><graphic xmlns:xlink="http://www.w3.org/1999/xlink" xlink:href="zookeys-417-071-g002.jpg" position="float" orientation="portrait" xlink:type="simple"/></fig><fig id="F3" position="float" orientation="portrait"><label>Figure 3.</label><caption><p>SEM images of structural features of <italic><tp:taxon-name>Anillinus</tp:taxon-name></italic> species. <bold>A–B</bold> Head capsule, ventral aspect: <bold>A</bold> <italic><tp:taxon-name>Anillinus forthoodensis</tp:taxon-name></italic> (TEXAS, Bell County, Talking Crows Cave) <bold>B</bold> <italic><tp:taxon-name>Anillinus acutipennis</tp:taxon-name></italic> (TEXAS, Bell County, Talking Crows Cave) <bold>C–D</bold> Abdominal ventrites 3-5, males, latero-ventral aspect: <bold>C</bold> <italic><tp:taxon-name>Anillinus forthoodensis</tp:taxon-name></italic> (TEXAS, Bell County, Talking Crows Cave) <bold>D</bold> <italic><tp:taxon-name>Anillinus affabilis</tp:taxon-name></italic> (TEXAS, Travis County, Tooth Cave). gsc – glossal sclerite; m – mentum; ms – mental-submental suture; pg – paraglossa; sm – submentum; v3-v5 – abdominal ventrites. Scale bars = 0.1 mm.</p></caption><graphic xmlns:xlink="http://www.w3.org/1999/xlink" xlink:href="zookeys-417-071-g003.jpg" position="float" orientation="portrait" xlink:type="simple"/></fig><fig id="F6" position="float" orientation="portrait"><label>Figure 6.</label><caption><p>Illustrations of male aedeagus of <italic><tp:taxon-name>Anillinus</tp:taxon-name></italic> species. <italic><tp:taxon-name>Anillinus affabilis</tp:taxon-name></italic> (TEXAS, Travis County, Tooth Cave): <bold>A</bold> median lobe, right lateral aspect <bold>B</bold> left paramere, left lateral aspect <bold>C</bold> right paramere, right lateral aspect. <italic><tp:taxon-name>Anillinus sinuatus</tp:taxon-name></italic> (TEXAS, Bexar County) <bold>D</bold> median lobe, right lateral aspect <bold>E</bold> left paramere, left lateral aspect <bold>F</bold> right paramere, right lateral aspect. <italic><tp:taxon-name>Anillinus wisemanensis</tp:taxon-name></italic> (TEXAS, Hays County, Wiseman Sink) <bold>G</bold> median lobe, right lateral aspect <bold>H</bold> left paramere, left lateral aspect <bold>I</bold> right paramere, right lateral aspect. <italic><tp:taxon-name>Anillinus wisemanensis</tp:taxon-name></italic> (TEXAS, Bell County, Talking Crows Cave) <bold>J</bold> median lobe, right lateral aspect. <italic><tp:taxon-name>Anillinus comalensis</tp:taxon-name></italic> (TEXAS, Comal County, 7mi W New Braunfels) <bold>K</bold> median lobe, right lateral aspect <bold>L</bold> left paramere, left lateral aspect <bold>M</bold> right paramere, right lateral aspect. <italic><tp:taxon-name>Anillinus forthoodensis</tp:taxon-name></italic> (TEXAS, Bell County, Talking Crows Cave) <bold>N</bold> median lobe, right lateral aspect <bold>O</bold> left paramere, left lateral aspect <bold>P</bold> right paramere, right lateral aspect. aa – apical area; bl – basal lobe; dp – dorsal protuberance; ds – dorsal sclerite; sh – shaft; ss – spine-like structure; vs – ventral sclerite. Scale = 0.2 mm.</p></caption><graphic xmlns:xlink="http://www.w3.org/1999/xlink" xlink:href="zookeys-417-071-g006.jpg" position="float" orientation="portrait" xlink:type="simple"/></fig><fig id="F1" position="float" orientation="portrait"><label>Figure 1.</label><caption><p>Images of type specimens of previously described Texas <tp:taxon-name>Anillina</tp:taxon-name> species. <bold>A</bold> <italic><tp:taxon-name>Anillus affabilis</tp:taxon-name></italic> Brues, lectotype; <bold>B</bold> <italic><tp:taxon-name>Anillodes sinuatus</tp:taxon-name></italic> Jeannel, holotype <bold>C</bold> <italic><tp:taxon-name>Micranillodes depressus</tp:taxon-name></italic> Jeannel, holotype. Scale = 0.5 mm.</p></caption><graphic xmlns:xlink="http://www.w3.org/1999/xlink" xlink:href="zookeys-417-071-g001.jpg" position="float" orientation="portrait" xlink:type="simple"/></fig><fig id="F4" position="float" orientation="portrait"><label>Figure 4.</label><caption><p>Structural features of legs of males of <italic><tp:taxon-name>Anillinus</tp:taxon-name></italic> species. <italic><tp:taxon-name>Anillinus forthoodensis</tp:taxon-name></italic> (TEXAS, Bell County, Talking Crows Cave): <bold>A</bold> left protibia <bold>B</bold> left metafemur <bold>C</bold> left metatibia <bold>D–G</bold> Left metafemora: <bold>D</bold> <italic><tp:taxon-name>Anillinus affabilis</tp:taxon-name></italic> (TEXAS, Travis County, Tooth Cave) <bold>E</bold> <italic><tp:taxon-name>Anillinus wisemanensis</tp:taxon-name></italic> (TEXAS, Hays County, Wiseman Sink) <bold>F</bold> <italic><tp:taxon-name>Anillinus forthoodensis</tp:taxon-name></italic> (TEXAS, Bell County, Talking Crows Cave) <bold>G</bold> <italic><tp:taxon-name>Anillinus comalensis</tp:taxon-name></italic> (TEXAS, Comal County, 7mi W New Braunfels). ac – antennal cleaner; as – articulo-setae; asp – anterior spur; asr – anterior setal row; cls – clip seta; gr – granulation; mtbr – metatibial brush; mttr – metatrochanter; psp – posterior spur; psr – posterior setal row; sb – setal band; ta1 – tarsomere 1. Scale bars: <bold>A–C</bold> = 0.1 mm;. <bold>D–G</bold> = 0.2 mm.</p></caption><graphic xmlns:xlink="http://www.w3.org/1999/xlink" xlink:href="zookeys-417-071-g004.jpg" position="float" orientation="portrait" xlink:type="simple"/></fig><fig id="F5" position="float" orientation="portrait"><label>Figure 5.</label><caption><p>Habitus images of <italic><tp:taxon-name>Anillinus</tp:taxon-name></italic> species. <bold>A</bold> <italic><tp:taxon-name>Anillinus affabilis</tp:taxon-name></italic> (TEXAS, Travis County, Tooth Cave) <bold>B</bold> <italic><tp:taxon-name>Anillinus sinuatus</tp:taxon-name></italic> (TEXAS, Bexar County) <bold>C</bold> <italic><tp:taxon-name>Anillinus wiseman</tp:taxon-name></italic> ensis (TEXAS, Hays County, Wiseman Sink), holotype; holotype <bold>D</bold> <italic><tp:taxon-name>Anillinus comalensis</tp:taxon-name></italic> (TEXAS, Comal County, 7mi W New Braunfels), paratype <bold>E</bold> <italic><tp:taxon-name>Anillinus acutipennis</tp:taxon-name></italic> (TEXAS, Bell County, Hidden Pit Cave), paratype <bold>F</bold> <italic><tp:taxon-name>Anillinus forthoodensis</tp:taxon-name></italic> (TEXAS, Bell County, Talking Crows Cave), holotype. Scale bar = 0.5 mm.</p></caption><graphic xmlns:xlink="http://www.w3.org/1999/xlink" xlink:href="zookeys-417-071-g005.jpg" position="float" orientation="portrait" xlink:type="simple"/></fig><fig id="F7" position="float" orientation="portrait"><label>Figure 7.</label><caption><p>Illustrations of female genitalia of <italic><tp:taxon-name>Anillinus</tp:taxon-name></italic> species. Ovipositor sclerites: <bold>A</bold> <italic><tp:taxon-name>Anillinus forthoodensis</tp:taxon-name></italic> (TEXAS, Bell County, Talking Crows Cave <bold>B</bold> <italic><tp:taxon-name>Anillinus affabilis</tp:taxon-name></italic> (TEXAS, Travis County, Tooth Cave). Spermatheca: <bold>C</bold> <italic><tp:taxon-name>Anillinus affabilis</tp:taxon-name></italic> (TEXAS, Travis County, Tooth Cave) <bold>D</bold> <italic><tp:taxon-name>Anillinus wisemanensis</tp:taxon-name></italic> (TEXAS, Hays County, Wiseman Sink) <bold>E</bold> <italic><tp:taxon-name>Anillinus forthoodensis</tp:taxon-name></italic> (TEXAS, Bell County, Talking Crows Cave) <bold>F</bold> <italic><tp:taxon-name>Anillinus comalensis</tp:taxon-name></italic> (TEXAS, Comal County, 7mi W New Braunfels) <bold>G</bold> <italic><tp:taxon-name>Anillinus acutipennis</tp:taxon-name></italic> (TEXAS, Hays County, Wiseman Sink). bl – blade of gonocoxite 2, dpc – distal part of cornu; gc1 – gonoxocite 1; gc2 – gonocoxite 2; les – lateral ensiform seta; lt – laterotergite; mes – medial ensiform seta; n – nodulus; ns – nematiform seta; ppc – proximal part of cornu; sd – spermathecal duct; sg – spermathecal gland; sp – spermatheca. Scale bars: A, B = 0.1 mm; C-G = 0.2 mm.</p></caption><graphic xmlns:xlink="http://www.w3.org/1999/xlink" xlink:href="zookeys-417-071-g007.jpg" position="float" orientation="portrait" xlink:type="simple"/></fig></tp:treatment-sec><ref-list><ref id="B7"><mixed-citation xmlns:xlink="http://www.w3.org/1999/xlink" xlink:type="simple"><person-group><name name-style="western"><surname>Bousquet</surname><given-names>Y</given-names></name></person-group> (<year>2012</year>) <article-title>Catalogue of Geadephaga (Coleoptera, Adephaga) of America, North of Mexico.</article-title><source>Zookeys</source><volume>245</volume>: <fpage>1</fpage>–<lpage>1722</lpage>. doi: <ext-link ext-link-type="doi" xlink:href="10.3897/zookeys.245.3416" xlink:type="simple">10.3897/zookeys.245.3416</ext-link></mixed-citation></ref><ref id="B44"><mixed-citation xmlns:xlink="http://www.w3.org/1999/xlink" xlink:type="simple"><person-group><name name-style="western"><surname>Sokolov</surname><given-names>IM</given-names></name><name name-style="western"><surname>Carlton</surname><given-names>CE</given-names></name><name name-style="western"><surname>Cornell</surname><given-names>JF</given-names></name></person-group> (<year>2004</year>) <article-title>Review of <italic>Anillinus</italic>, with descriptions of 17 new species and a key to soil and litter species (Coleoptera: Carabidae: Trechinae: Bembidiini).</article-title><source>The Coleopterists Bulletin</source><volume>58</volume>: <fpage>185</fpage>–<lpage>233</lpage>. doi: <ext-link ext-link-type="doi" xlink:href="10.1649/611" xlink:type="simple">10.1649/611</ext-link></mixed-citation></ref><ref id="B26"><mixed-citation xmlns:xlink="http://www.w3.org/1999/xlink" xlink:type="simple"><person-group><name name-style="western"><surname>Jeannel</surname><given-names>R</given-names></name></person-group> (<year>1963a</year>) <article-title>Monographie des "Anillini", bembidiides endogés [Coleoptera Trechidae].</article-title><source>Mémoires du Muséum National d'Histoire Naturelle (Série A) Zoologie</source><volume>28</volume>: <fpage>33</fpage>–<lpage>204</lpage>.</mixed-citation></ref></ref-list></tp:taxon-treatment>
