# Supplementary material for: Life beneath the surface of the central Texan Balcones Escarpment: genus Anillinus Casey, 1918 (Coleoptera, Carabidae, Bembidiini): new species, a key to the Texas species, and notes about their way of life and evolution
Source: Zookeys. 2014 Jun 19;(417):71–101. doi: 10.3897/zookeys.417.7733 (PMC4109464; doi:10.3897/zookeys.417.7733)
Supplement: XML Treatment for Anillinus acutipennis [file zookeys.417.7733-treatment2.xml]

<!DOCTYPE tp:taxon-treatment
  PUBLIC "-//TaxonX//DTD Taxonomic Treatment Publishing DTD v0 20100105//EN" "tax-treatment-NSO.dtd">
<tp:taxon-treatment xmlns:tp="http://www.plazi.org/taxpub"><tp:treatment-meta><kwd-group><label>Taxon classification</label><kwd><named-content content-type="kingdom">Animalia</named-content></kwd><kwd><named-content content-type="order">Coleoptera</named-content></kwd><kwd><named-content content-type="family">Carabidae</named-content></kwd></kwd-group><mixed-citation publication-type="journal"><person-group><name><surname>Sokolov</surname><given-names>Igor M.</given-names></name><name><surname>Reddell</surname><given-names>James R.</given-names></name><name><surname>Kavanaugh</surname><given-names>David H.</given-names></name></person-group><article-title>Life beneath the surface of the central Texan Balcones Escarpment: genus <italic>Anillinus</italic> Casey, 1918 (Coleoptera, Carabidae, Bembidiini): new species, a key to the Texas species, and notes about their way of life and evolution</article-title><source>Zookeys</source><day>19</day><month>6</month><year>2014</year><volume>2014</volume><issue>417</issue><fpage>71</fpage><lpage>101</lpage><pub-id pub-id-type="doi">10.3897/zookeys.417.7733</pub-id></mixed-citation></tp:treatment-meta><tp:nomenclature><tp:taxon-name>
                        <tp:taxon-name-part taxon-name-part-type="genus">Anillinus</tp:taxon-name-part>
                        <tp:taxon-name-part taxon-name-part-type="species">acutipennis</tp:taxon-name-part>
                        <object-id xmlns:xlink="http://www.w3.org/1999/xlink" content-type="zoobank" xlink:type="simple">http://zoobank.org/7E00D63B-F269-4A2A-97F9-45D5ABFDAB07</object-id>
                    </tp:taxon-name><tp:taxon-authority>Sokolov &amp; Reddell</tp:taxon-authority><tp:taxon-status xmlns:xlink="http://www.w3.org/1999/xlink" xlink:type="simple">sp. n.</tp:taxon-status><xref ref-type="fig" rid="F2">Figs 2C, F, J</xref><xref ref-type="fig" rid="F3">, 3B</xref><xref ref-type="fig" rid="F5">, 5E</xref><xref ref-type="fig" rid="F7">, 7G</xref><xref ref-type="fig" rid="F8">, 8</xref></tp:nomenclature><tp:treatment-sec sec-type="Type material"><title>Type material.</title><p>HOLOTYPE, a female, deposited in CAS, point-mounted, dissected, labeled: \ TX: Bell Co., Talking Crows Cave, Fort Hood, 4.V.2006, J. Fant, M. Reyes \ Texas Memorial Museum Invertebrate Zool Coll #45.781 \ Holotype <italic><tp:taxon-name>Anillinus acutipennis</tp:taxon-name></italic> Sokolov &amp; Reddell 2014 [red label] \. CAS Type No. 18870 \. PARATYPES: 2 females, both dissected; one, in CNC, labeled: \ TX: Bell Co., Hidden Pit Cave, Fort Hood, 27.X.2007, J. Reddell, M. Reyes \ Texas Memorial Museum Invertebrate Zool Coll #60.107 \; one, in TMM, labeled: \ TX: Hays Co., Wiseman Sink, 10mi, 2.IV.1995, A. G. Grubbs, C. Jordan \ Texas Memorial Museum Invertebrate Zool Coll #27.148 \. Both paratypes also labeled: \ Paratype <italic><tp:taxon-name>Anillinus acutipennis</tp:taxon-name></italic> Sokolov &amp; Reddell 2014 [yellow label] \.</p></tp:treatment-sec><tp:treatment-sec sec-type="Type locality"><title>Type locality.</title><p>U.S.A., Texas, Bell County, Fort Hood area.</p></tp:treatment-sec><tp:treatment-sec sec-type="Etymology"><title>Etymology.</title><p>The specific epithet is a Latinized adjective in the masculine form and is derived from the Latin adjective <italic>acutus</italic> meaning "acute, sharpened" and the Latin noun <italic>penna</italic> meaning “feather, wing”. The epithet refers to the spinose apex of elytron in members of the new species.</p></tp:treatment-sec><tp:treatment-sec sec-type="Recognition"><title>Recognition.</title><p>Adults of this new species are distinguished easily from those of other Texan species of the genus by the following combination of external characters: markedly elongated habitus, distinctly elongate pronotum with shallow basolateral sinuation, and incised elytral apex with a distinct spine.</p></tp:treatment-sec><tp:treatment-sec sec-type="Description"><title>Description.</title><p>Medium-sized for genus (SBL range 1.62–1.84 mm, mean 1.74±0.116 mm, n=3).</p><!--PageBreak--><p>Habitus. Body form (<xref ref-type="fig" rid="F5">Fig. 5E</xref>) subdepressed, subparallel, markedly elongate (WE/SBL 0.33±0.009), head large for genus compared to pronotum (WH/WPm 0.80±0.006), pronotum wide in comparison to elytra (WPm/WE 0.88±0.013).</p><p>Color. Body rufotestaceous, appendages testaceous.</p><p>Microsculpture. Distinct over all dorsal surfaces of head, pronotum and elytra, with slightly transverse polygonal meshes of more or less scaly appearance on elytra.</p><p>Head. Labium (<xref ref-type="fig" rid="F3">Fig. 3B</xref>). Mental tooth present; mentum and submentum separated by suture. Glossal sclerite with distinct paraglossae laterally and with two setae apically.</p><p>Prothorax. Pronotum (<xref ref-type="fig" rid="F2">Fig. 2F</xref>) relatively long (LP/LE 0.42±0.016) and markedly elongated (WPm/LP 1.23±0.080), with lateral margins shallowly sinuate and moderately constricted posteriorly (WPm/WPp 1.28±0.020). Anterior angles indistinct, posterior angles nearly rectangular (90–100°). Width between anterior and posterior angles of approximately equal length (WPa/WPp 1.02±0.024). Basal margin straight.</p><p>Elytra (<xref ref-type="fig" rid="F2">Fig. 2J</xref>). Widely depressed along suture, comparatively short (LE/SBL 0.57±0.004) and narrow for genus (WE/LE 0.59±0.020), with traces of 4-5 striae. Humeri distinct, rounded, in outline forming obtuse angle with longitudinal axis of body. Lateral margins subparallel, slightly divergent at basal fourth, evenly rounded to apex in apical fourth, without subapical sinuation. Vestiture of elytra short (less than one-third length of discal setae). Apex of elytron deeply emarginate, the notch with a distinct spine laterally.</p><p>Male unknown.</p><p>Female genitalia. Spermatheca with distal part of cornu only slightly dilated, gradually tapered to proximal part. Nodulus short, ramus undifferentiated (<xref ref-type="fig" rid="F7">Fig. 7G</xref>).</p></tp:treatment-sec><tp:treatment-sec sec-type="Geographical distribution"><title>Geographical distribution.</title><p>This species has been found only in two remote areas of Bell (Lampasas Cut Plain) and Hays (Balcones Fault Zone) Counties, Texas (<xref ref-type="fig" rid="F8">Fig. 8</xref>, white stars).</p></tp:treatment-sec><tp:treatment-sec sec-type="Way of life"><title>Way of life.</title><p>This species has been found only in caves. The specimens from caves in Bell County were taken in darkness on the underside of rocks shallowly embedded in soil.</p></tp:treatment-sec><tp:treatment-sec sec-type="Relationships"><title>Relationships.</title><p>In general habitus and in the modified apex of the elytra, members of this new species closely resemble <italic><tp:taxon-name>Anillinus forthoodensis</tp:taxon-name></italic> adults, described below; however, they are more similar to members of <italic><tp:taxon-name>Anillinus comalensis</tp:taxon-name></italic>, also described below, in the shape of the spermatheca. In the absence of males, the relationships of this species to the other Texan anillines is unclear. The presence of a spine on the lateral margin of the apex of the elytron is unique to this species among the known <italic><tp:taxon-name>Anillinus</tp:taxon-name></italic> species of Texas.</p></tp:treatment-sec><tp:treatment-sec><!--Section generated to contain objects referenced in tp:taxon-treatment.--><fig id="F2" position="float" orientation="portrait"><label>Figure 2.</label><caption><p>SEM images of body parts, dorsal aspect, of <italic><tp:taxon-name>Anillinus</tp:taxon-name></italic> species. <bold>A–C</bold> Head: <bold>A</bold> <italic><tp:taxon-name>Anillinus wisemanensis</tp:taxon-name></italic> (TEXAS, Hays County, Wiseman Sink) <bold>B</bold> <italic><tp:taxon-name>Anillinus forthoodensis</tp:taxon-name></italic> (TEXAS, Bell County, Talking Crows Cave) <bold>C</bold> <italic><tp:taxon-name>Anillinus acutipennis</tp:taxon-name></italic> (TEXAS, Bell County, Talking Crows Cave) <bold>D–F</bold> Pronotum: <bold>D</bold> <italic><tp:taxon-name>Anillinus wisemanensis</tp:taxon-name></italic> (TEXAS, Hays County, Wiseman Sink) <bold>E</bold> <italic><tp:taxon-name>Anillinus forthoodensis</tp:taxon-name></italic> (TEXAS, Bell County, Talking Crows Cave) <bold>F</bold> <italic><tp:taxon-name>Anillinus acutipennis</tp:taxon-name></italic> (TEXAS, Bell County, Talking Crows Cave) <bold>G–J</bold> Apical half of elytra: <bold>G</bold> <italic><tp:taxon-name>Anillinus wisemanensis</tp:taxon-name></italic> (TEXAS, Hays County, Wiseman Sink) <bold>H</bold> <italic><tp:taxon-name>Anillinus forthoodensis</tp:taxon-name></italic> (TEXAS, Bell County, Bell Cave) <bold>I</bold> <italic><tp:taxon-name>Anillinus forthoodensis</tp:taxon-name></italic> (TEXAS, Bell County, Talking Crows Cave) <bold>J</bold> <italic><tp:taxon-name>Anillinus acutipennis</tp:taxon-name></italic> (TEXAS, Bell County, Talking Crows Cave). ass – anterior supraorbital seta; bm – basal margination; bs – basilateral pronotal seta; cs – clypeal seta; ed6 – 3d discal seta; ed8 – apical seta; eo5-9 setae from the umbilical series; fs – frontal seta; pss – posterior supraorbital seta; ft – frontal tubercle; ls – midlaterall pronotal seta; mp3 – maxillary palpomere 3; mp4 – maxillar palpomere 4. Scale bars = 0.1 mm.</p></caption><graphic xmlns:xlink="http://www.w3.org/1999/xlink" xlink:href="zookeys-417-071-g002.jpg" position="float" orientation="portrait" xlink:type="simple"/></fig><fig id="F3" position="float" orientation="portrait"><label>Figure 3.</label><caption><p>SEM images of structural features of <italic><tp:taxon-name>Anillinus</tp:taxon-name></italic> species. <bold>A–B</bold> Head capsule, ventral aspect: <bold>A</bold> <italic><tp:taxon-name>Anillinus forthoodensis</tp:taxon-name></italic> (TEXAS, Bell County, Talking Crows Cave) <bold>B</bold> <italic><tp:taxon-name>Anillinus acutipennis</tp:taxon-name></italic> (TEXAS, Bell County, Talking Crows Cave) <bold>C–D</bold> Abdominal ventrites 3-5, males, latero-ventral aspect: <bold>C</bold> <italic><tp:taxon-name>Anillinus forthoodensis</tp:taxon-name></italic> (TEXAS, Bell County, Talking Crows Cave) <bold>D</bold> <italic><tp:taxon-name>Anillinus affabilis</tp:taxon-name></italic> (TEXAS, Travis County, Tooth Cave). gsc – glossal sclerite; m – mentum; ms – mental-submental suture; pg – paraglossa; sm – submentum; v3-v5 – abdominal ventrites. Scale bars = 0.1 mm.</p></caption><graphic xmlns:xlink="http://www.w3.org/1999/xlink" xlink:href="zookeys-417-071-g003.jpg" position="float" orientation="portrait" xlink:type="simple"/></fig><fig id="F5" position="float" orientation="portrait"><label>Figure 5.</label><caption><p>Habitus images of <italic><tp:taxon-name>Anillinus</tp:taxon-name></italic> species. <bold>A</bold> <italic><tp:taxon-name>Anillinus affabilis</tp:taxon-name></italic> (TEXAS, Travis County, Tooth Cave) <bold>B</bold> <italic><tp:taxon-name>Anillinus sinuatus</tp:taxon-name></italic> (TEXAS, Bexar County) <bold>C</bold> <italic><tp:taxon-name>Anillinus wiseman</tp:taxon-name></italic> ensis (TEXAS, Hays County, Wiseman Sink), holotype; holotype <bold>D</bold> <italic><tp:taxon-name>Anillinus comalensis</tp:taxon-name></italic> (TEXAS, Comal County, 7mi W New Braunfels), paratype <bold>E</bold> <italic><tp:taxon-name>Anillinus acutipennis</tp:taxon-name></italic> (TEXAS, Bell County, Hidden Pit Cave), paratype <bold>F</bold> <italic><tp:taxon-name>Anillinus forthoodensis</tp:taxon-name></italic> (TEXAS, Bell County, Talking Crows Cave), holotype. Scale bar = 0.5 mm.</p></caption><graphic xmlns:xlink="http://www.w3.org/1999/xlink" xlink:href="zookeys-417-071-g005.jpg" position="float" orientation="portrait" xlink:type="simple"/></fig><fig id="F7" position="float" orientation="portrait"><label>Figure 7.</label><caption><p>Illustrations of female genitalia of <italic><tp:taxon-name>Anillinus</tp:taxon-name></italic> species. Ovipositor sclerites: <bold>A</bold> <italic><tp:taxon-name>Anillinus forthoodensis</tp:taxon-name></italic> (TEXAS, Bell County, Talking Crows Cave <bold>B</bold> <italic><tp:taxon-name>Anillinus affabilis</tp:taxon-name></italic> (TEXAS, Travis County, Tooth Cave). Spermatheca: <bold>C</bold> <italic><tp:taxon-name>Anillinus affabilis</tp:taxon-name></italic> (TEXAS, Travis County, Tooth Cave) <bold>D</bold> <italic><tp:taxon-name>Anillinus wisemanensis</tp:taxon-name></italic> (TEXAS, Hays County, Wiseman Sink) <bold>E</bold> <italic><tp:taxon-name>Anillinus forthoodensis</tp:taxon-name></italic> (TEXAS, Bell County, Talking Crows Cave) <bold>F</bold> <italic><tp:taxon-name>Anillinus comalensis</tp:taxon-name></italic> (TEXAS, Comal County, 7mi W New Braunfels) <bold>G</bold> <italic><tp:taxon-name>Anillinus acutipennis</tp:taxon-name></italic> (TEXAS, Hays County, Wiseman Sink). bl – blade of gonocoxite 2, dpc – distal part of cornu; gc1 – gonoxocite 1; gc2 – gonocoxite 2; les – lateral ensiform seta; lt – laterotergite; mes – medial ensiform seta; n – nodulus; ns – nematiform seta; ppc – proximal part of cornu; sd – spermathecal duct; sg – spermathecal gland; sp – spermatheca. Scale bars: A, B = 0.1 mm; C-G = 0.2 mm.</p></caption><graphic xmlns:xlink="http://www.w3.org/1999/xlink" xlink:href="zookeys-417-071-g007.jpg" position="float" orientation="portrait" xlink:type="simple"/></fig><fig id="F8" position="float" orientation="portrait"><label>Figure 8.</label><caption><p>Locality records for <italic><tp:taxon-name>Anillinus</tp:taxon-name></italic> species: <italic><tp:taxon-name>Anillinus acutipennis</tp:taxon-name></italic> – white stars; <italic><tp:taxon-name>Anillinus affabilis</tp:taxon-name></italic> – black triangle; <italic><tp:taxon-name>Anillinus comalensis</tp:taxon-name></italic> – white diamond; <italic><tp:taxon-name>Anillinus depressus</tp:taxon-name></italic> – black diamond; <italic><tp:taxon-name>Anillinus forthoodensis</tp:taxon-name></italic> – white quadrangle; <italic><tp:taxon-name>Anillinus lescheni</tp:taxon-name></italic> – black circle <italic><tp:taxon-name>Anillinus sinuatus</tp:taxon-name></italic>– black quadrangle; <italic><tp:taxon-name>Anillinus wisemanensis</tp:taxon-name></italic>– white triangles; <italic><tp:taxon-name>Anillinus</tp:taxon-name></italic> spp. – white circles (1 – Bell and Coryell Counties; 2 – Williamson County; 3 – Bexar County). Violet color – range of the western <italic><tp:taxon-name>Anillinus</tp:taxon-name></italic> species in Arkansas and Oklahoma (<xref ref-type="bibr" rid="B44">Sokolov et al. 2004</xref>). Light blue color – recharge zone of the Edwards Aquifer, dark blue color – the Balcones Escarpment, topographic expression of the Balcones Fault Zone (Woodruff and Abbot 1986). Contour of the Cross Timbers ecological region (highlighted) were taken from Wikipedia: <ext-link xmlns:xlink="http://www.w3.org/1999/xlink" ext-link-type="uri" xlink:href="http://en.wikipedia.org/wiki/Cross_Timbers" xlink:type="simple">http://en.wikipedia.org/wiki/Cross_Timbers</ext-link>. Elevation scale bar is given in meters.</p></caption><graphic xmlns:xlink="http://www.w3.org/1999/xlink" xlink:href="zookeys-417-071-g008.jpg" position="float" orientation="portrait" xlink:type="simple"/></fig></tp:treatment-sec><ref-list><ref id="B44"><mixed-citation xmlns:xlink="http://www.w3.org/1999/xlink" xlink:type="simple"><person-group><name name-style="western"><surname>Sokolov</surname><given-names>IM</given-names></name><name name-style="western"><surname>Carlton</surname><given-names>CE</given-names></name><name name-style="western"><surname>Cornell</surname><given-names>JF</given-names></name></person-group> (<year>2004</year>) <article-title>Review of <italic>Anillinus</italic>, with descriptions of 17 new species and a key to soil and litter species (Coleoptera: Carabidae: Trechinae: Bembidiini).</article-title><source>The Coleopterists Bulletin</source><volume>58</volume>: <fpage>185</fpage>–<lpage>233</lpage>. doi: <ext-link ext-link-type="doi" xlink:href="10.1649/611" xlink:type="simple">10.1649/611</ext-link></mixed-citation></ref></ref-list></tp:taxon-treatment>
