# Supplementary material for: Life beneath the surface of the central Texan Balcones Escarpment: genus Anillinus Casey, 1918 (Coleoptera, Carabidae, Bembidiini): new species, a key to the Texas species, and notes about their way of life and evolution
Source: Zookeys. 2014 Jun 19;(417):71–101. doi: 10.3897/zookeys.417.7733 (PMC4109464; doi:10.3897/zookeys.417.7733)
Supplement: XML Treatment for Anillinus affabilis [file zookeys.417.7733-treatment3.xml]

<!DOCTYPE tp:taxon-treatment
  PUBLIC "-//TaxonX//DTD Taxonomic Treatment Publishing DTD v0 20100105//EN" "tax-treatment-NSO.dtd">
<tp:taxon-treatment xmlns:tp="http://www.plazi.org/taxpub"><tp:treatment-meta><kwd-group><label>Taxon classification</label><kwd><named-content content-type="kingdom">Animalia</named-content></kwd><kwd><named-content content-type="order">Coleoptera</named-content></kwd><kwd><named-content content-type="family">Carabidae</named-content></kwd></kwd-group><mixed-citation publication-type="journal"><person-group><name><surname>Sokolov</surname><given-names>Igor M.</given-names></name><name><surname>Reddell</surname><given-names>James R.</given-names></name><name><surname>Kavanaugh</surname><given-names>David H.</given-names></name></person-group><article-title>Life beneath the surface of the central Texan Balcones Escarpment: genus <italic>Anillinus</italic> Casey, 1918 (Coleoptera, Carabidae, Bembidiini): new species, a key to the Texas species, and notes about their way of life and evolution</article-title><source>Zookeys</source><day>19</day><month>6</month><year>2014</year><volume>2014</volume><issue>417</issue><fpage>71</fpage><lpage>101</lpage><pub-id pub-id-type="doi">10.3897/zookeys.417.7733</pub-id></mixed-citation></tp:treatment-meta><tp:nomenclature><tp:taxon-name>
                        <tp:taxon-name-part taxon-name-part-type="genus">Anillinus</tp:taxon-name-part>
                        <tp:taxon-name-part taxon-name-part-type="species">affabilis</tp:taxon-name-part>
                    </tp:taxon-name><tp:taxon-authority>(Brues)</tp:taxon-authority><xref ref-type="fig" rid="F1">Figs 1A</xref><xref ref-type="fig" rid="F3">, 3D</xref><xref ref-type="fig" rid="F4">, 4D</xref><xref ref-type="fig" rid="F5">, 5A</xref><xref ref-type="fig" rid="F6">, 6A–C</xref><xref ref-type="fig" rid="F7">, 7B–C</xref><xref ref-type="fig" rid="F8">, 8</xref><tp:nomenclature-citation-list><tp:nomenclature-citation><tp:taxon-name>Anillus affabilis</tp:taxon-name><comment> Brues, 1902: 366. <xref ref-type="bibr" rid="B30">Leng 1920</xref></comment></tp:nomenclature-citation><tp:nomenclature-citation><tp:taxon-name>Anillinus affabilis</tp:taxon-name><comment> (Brues), <xref ref-type="bibr" rid="B25">Jeannel 1937</xref>; <xref ref-type="bibr" rid="B16">Erwin and House 1978</xref>; <xref ref-type="bibr" rid="B7">Bousquet 2012</xref></comment></tp:nomenclature-citation><tp:nomenclature-citation><tp:taxon-name>Anillodes affabilis</tp:taxon-name><comment> (Brues), <xref ref-type="bibr" rid="B26">Jeannel 1963a</xref></comment></tp:nomenclature-citation></tp:nomenclature-citation-list></tp:nomenclature><tp:treatment-sec sec-type="Type material"><title>Type material.</title><!--PageBreak--><p><italic><tp:taxon-name>Anillus affabilis</tp:taxon-name></italic> Brues, 1902: 366. Lectotype (<xref ref-type="fig" rid="F1">Fig. 1A</xref>), designated by <xref ref-type="bibr" rid="B16">Erwin and House (1978</xref>: 233), a male, in NMNH, glued on a hair, dissected, and labeled: \ schmitti [handwritten] \ Type [typed] \ COTYPE [typed red label] \ Austin Texas [handwritten] \ HSB dissect of int. 1932 [handwritten] [these first five labels mounted on a single card] \ <tp:taxon-name>Anillus affabilis</tp:taxon-name> Brues 1902 Mann Coll. 1932 [red handwritten label with male symbol] \ LECTOTYPE [male symbol] <tp:taxon-name>Anillinus affabilis</tp:taxon-name> (Brues) By Erwin 78 \. Two paralectotypes: one female, also in NMNH, labeled: \ Austin Texas [printed] \ E. caecum [handwritten] \ type [typed with blue ink] \ TYPE [typed red label] \ ADP 115719 \ <tp:taxon-name>Anillodes affabilis</tp:taxon-name> Brues R, Jeannel det. 19 \ USNM TM #2067637 \ Paralectotype <italic><tp:taxon-name>Anillus affabilis</tp:taxon-name></italic> Brues recognized by Sokolov &amp; Kavanaugh 2014 [printed yellow label] \; one male, in MCZ, labeled: \ Austin Tex \ Type [white label] \ H. C. Fall Collection \ Anillus affabilis Brues \ Paralectotype <italic><tp:taxon-name>Anillus affabilis</tp:taxon-name></italic> Brues recognized by Sokolov &amp; Kavanaugh 2014 [printed yellow label]</p><fig id="F1" position="float" orientation="portrait"><label>Figure 1.</label><caption><p>Images of type specimens of previously described Texas <tp:taxon-name>Anillina</tp:taxon-name> species. <bold>A</bold> <italic><tp:taxon-name>Anillus affabilis</tp:taxon-name></italic> Brues, lectotype; <bold>B</bold> <italic><tp:taxon-name>Anillodes sinuatus</tp:taxon-name></italic> Jeannel, holotype <bold>C</bold> <italic><tp:taxon-name>Micranillodes depressus</tp:taxon-name></italic> Jeannel, holotype. Scale = 0.5 mm.</p></caption><graphic xmlns:xlink="http://www.w3.org/1999/xlink" xlink:href="zookeys-417-071-g001.jpg" position="float" orientation="portrait" xlink:type="simple"/></fig></tp:treatment-sec><tp:treatment-sec sec-type="Notes on nomenclature and types"><title>Notes on nomenclature and types.</title><p>In his original description, <xref ref-type="bibr" rid="B8">Brues (1902)</xref> noted that he had examined three specimens of this species, all from Austin, Texas. In 1978, the paralectotype specimens noted above were unknown to <xref ref-type="bibr" rid="B16">Erwin and House (1978</xref>: 233) but they have been located in the MCZ and NMNH since then.</p></tp:treatment-sec><tp:treatment-sec sec-type="Recognition"><title>Recognition.</title><p>Females of <italic><tp:taxon-name>Anillinus affabilis</tp:taxon-name></italic> are practically indistinguishable from females of <italic><tp:taxon-name>Anillinus wisemanensis</tp:taxon-name></italic>, described below. From adults of other Texan species of the genus, those of <italic><tp:taxon-name>Anillinus affabilis</tp:taxon-name></italic> can be distinguished by the following combination of external characters: large size, comparatively narrow and transverse pronotum with rectilinearly constricted lateral margins, rather wide and long elytra with rounded apices; and males can be further distinguished by the minute spine on the posterior edge of metafemora and shape of the median lobe.</p></tp:treatment-sec><tp:treatment-sec sec-type="Redescription"><title>Redescription.</title><p>Medium-sized for genus (SBL range 1.73–1.96 mm, mean 1.87±0.120 mm, n=3).</p><p>Habitus. Body form (<xref ref-type="fig" rid="F1">Figs 1A</xref>, <xref ref-type="fig" rid="F5">5A</xref>) subdepressed, subparallel, slightly elongate (WE/SBL 0.38±0.010), head normally proportioned for genus (WH/WPm 0.76±0.026), pronotum moderately narrow in comparison to elytra (WPm/WE 0.78±0.007).</p><p>Color. Body rufotestaceous or brunneorufous, appendages testaceous.</p><p>Microsculpture. Distinct over all dorsal surfaces of head, pronotum and elytra, with slightly transverse polygonal meshes of more or less scaly appearance on elytra.</p><p>Prothorax. Pronotum of normal length (LP/LE 0.39±0.012) and slightly transverse for genus (WPm/LP 1.31±0.016), lateral margins almost rectilinear and moderately constricted posteriorly (WPm/WPp 1.32±0.008). Anterior angles indistinct, posterior angles slightly obtuse (100–110°). Width between anterior and posterior angles of equal length (WPa/WPp 1.00±0.026). Basal margin almost straight.</p><p>Elytra. Widely depressed along suture, of normal length (LE/SBL 0.58±0.008) and typical width for genus (WE/LE 0.66±0.029), with traces of 4-5 striae. Humeri distinct, rounded, in outline forming right angle with longitudinal axis of body. Lateral margins subparallel, slightly divergent at basal fourth, evenly rounded to apex in apical fourth, without subapical sinuation. Vestiture of elytra short (less than one-third length of discal setae). Apex of elytron rounded.</p><p>Legs. Male protarsomere 1 markedly dilated apico-laterally with rows of adhesive setae ventrally. Male hind legs modified: metafemora with minute tooth at middle along posteroventral margin (<xref ref-type="fig" rid="F4">Fig. 4D</xref>).</p><!--PageBreak--><p>Abdomen. Abdominal ventrites 3 and 4 of males each with a pair of protuberances at the places of setal attachments (<xref ref-type="fig" rid="F3">Fig. 3D</xref>). Last visible abdominal ventrite of male slightly depressed (<xref ref-type="fig" rid="F3">Fig. 3D</xref>).</p><p>Male genitalia. Median lobe of aedeagus (<xref ref-type="fig" rid="F6">Fig. 6A</xref>) with short basal lobe, long arcuate shaft, and strongly enlarged apex, broadly rounded at tip. Dorsal margin strongly sclerotized along almost all its length. Ventral margin enlarged along entire length from apex to basal orifice, bearing numerous poriferous canals. Dorsal sclerite in form of a semicircular blade-like structure with characteristic basal prolongations. Without distinct ventral sclerites, but with few sclerotized fields in apicoventral area. Dorsal membraneous field with small spines located dorsally from dorsal sclerite. Enlarged apical area of median lobe with a dark spine-like structure. Right paramere slightly enlarged, long and narrow, with numerous (&gt;8) long setae (<xref ref-type="fig" rid="F6">Fig. 6C</xref>), approximately equal in length to length of the paramere. Left paramere slightly enlarged apically and greatly so basally, with translucent keel and large lateral process comparable in size to paramere itself (<xref ref-type="fig" rid="F6">Fig. 6B</xref>), without long setae.</p><p>Female genitalia. Gonocoxite 2 unguiform (<xref ref-type="fig" rid="F7">Fig. 7B</xref>), rather long, with moderately curved blade and narrowly rounded apex, with nematiform and two ensiform setae, the lateral of which is thicker than the medial one. Laterotergite with 9-10 setae. Sper<!--PageBreak-->matheca (<xref ref-type="fig" rid="F7">Fig. 7C</xref>, sp) with distal part of cornu (dpc) markedly dilated and abruptly narrowed to the proximal part (ppc). Nodulus (n) short, ramus undifferentiated.</p></tp:treatment-sec><tp:treatment-sec sec-type="Geographical distribution"><title>Geographical distribution.</title><p>This species is known only from Travis County, Texas (<xref ref-type="fig" rid="F8">Fig. 8</xref>, black triangle), in the vicinity of the Balcones Fault Zone. In addition to the lectotype and paralectotype, we have examined a total of five specimens (3 males and 2 females), all dissected: one male and one female labeled: \ TX: Travis Co., Tooth Cave, 24.V.1992, J. Reddell \ Texas Memorial Museum Invertebrate Zool Coll #27.145 \; one male and one female, in CNC, labeled: \ TX: Travis Co., Tooth Cave, 6.VI.1992, J. Reddell \ Texas Memorial Museum Invertebrate Zool Coll #27.146 \; one male, in TMM, labeled: \ TX: Travis Co., Three-Holer Cave, 18.VIII.1990, J. Reddell, M. Reyes \ Texas Memorial Museum Invertebrate Zool Coll #27.144 \.</p></tp:treatment-sec><tp:treatment-sec sec-type="Way of life"><title>Way of life.</title><p>All newly collected beetles were found in caves on the underside of rocks shallowly embedded in soil. Specimens of the type series were sifted from ant nests (<xref ref-type="bibr" rid="B8">Brues 1902</xref>).</p></tp:treatment-sec><tp:treatment-sec sec-type="Relationships"><title>Relationships.</title><p>The shape of the spermatheca in females and the armature of the internal sac and type of ventral enlargement of the median lobe in males suggest a likely relationship with <italic><tp:taxon-name>Anillinus forthoodensis</tp:taxon-name></italic>.</p></tp:treatment-sec><tp:treatment-sec><!--Section generated to contain objects referenced in tp:taxon-treatment.--><fig id="F3" position="float" orientation="portrait"><label>Figure 3.</label><caption><p>SEM images of structural features of <italic><tp:taxon-name>Anillinus</tp:taxon-name></italic> species. <bold>A–B</bold> Head capsule, ventral aspect: <bold>A</bold> <italic><tp:taxon-name>Anillinus forthoodensis</tp:taxon-name></italic> (TEXAS, Bell County, Talking Crows Cave) <bold>B</bold> <italic><tp:taxon-name>Anillinus acutipennis</tp:taxon-name></italic> (TEXAS, Bell County, Talking Crows Cave) <bold>C–D</bold> Abdominal ventrites 3-5, males, latero-ventral aspect: <bold>C</bold> <italic><tp:taxon-name>Anillinus forthoodensis</tp:taxon-name></italic> (TEXAS, Bell County, Talking Crows Cave) <bold>D</bold> <italic><tp:taxon-name>Anillinus affabilis</tp:taxon-name></italic> (TEXAS, Travis County, Tooth Cave). gsc – glossal sclerite; m – mentum; ms – mental-submental suture; pg – paraglossa; sm – submentum; v3-v5 – abdominal ventrites. Scale bars = 0.1 mm.</p></caption><graphic xmlns:xlink="http://www.w3.org/1999/xlink" xlink:href="zookeys-417-071-g003.jpg" position="float" orientation="portrait" xlink:type="simple"/></fig><fig id="F4" position="float" orientation="portrait"><label>Figure 4.</label><caption><p>Structural features of legs of males of <italic><tp:taxon-name>Anillinus</tp:taxon-name></italic> species. <italic><tp:taxon-name>Anillinus forthoodensis</tp:taxon-name></italic> (TEXAS, Bell County, Talking Crows Cave): <bold>A</bold> left protibia <bold>B</bold> left metafemur <bold>C</bold> left metatibia <bold>D–G</bold> Left metafemora: <bold>D</bold> <italic><tp:taxon-name>Anillinus affabilis</tp:taxon-name></italic> (TEXAS, Travis County, Tooth Cave) <bold>E</bold> <italic><tp:taxon-name>Anillinus wisemanensis</tp:taxon-name></italic> (TEXAS, Hays County, Wiseman Sink) <bold>F</bold> <italic><tp:taxon-name>Anillinus forthoodensis</tp:taxon-name></italic> (TEXAS, Bell County, Talking Crows Cave) <bold>G</bold> <italic><tp:taxon-name>Anillinus comalensis</tp:taxon-name></italic> (TEXAS, Comal County, 7mi W New Braunfels). ac – antennal cleaner; as – articulo-setae; asp – anterior spur; asr – anterior setal row; cls – clip seta; gr – granulation; mtbr – metatibial brush; mttr – metatrochanter; psp – posterior spur; psr – posterior setal row; sb – setal band; ta1 – tarsomere 1. Scale bars: <bold>A–C</bold> = 0.1 mm;. <bold>D–G</bold> = 0.2 mm.</p></caption><graphic xmlns:xlink="http://www.w3.org/1999/xlink" xlink:href="zookeys-417-071-g004.jpg" position="float" orientation="portrait" xlink:type="simple"/></fig><fig id="F5" position="float" orientation="portrait"><label>Figure 5.</label><caption><p>Habitus images of <italic><tp:taxon-name>Anillinus</tp:taxon-name></italic> species. <bold>A</bold> <italic><tp:taxon-name>Anillinus affabilis</tp:taxon-name></italic> (TEXAS, Travis County, Tooth Cave) <bold>B</bold> <italic><tp:taxon-name>Anillinus sinuatus</tp:taxon-name></italic> (TEXAS, Bexar County) <bold>C</bold> <italic><tp:taxon-name>Anillinus wiseman</tp:taxon-name></italic> ensis (TEXAS, Hays County, Wiseman Sink), holotype; holotype <bold>D</bold> <italic><tp:taxon-name>Anillinus comalensis</tp:taxon-name></italic> (TEXAS, Comal County, 7mi W New Braunfels), paratype <bold>E</bold> <italic><tp:taxon-name>Anillinus acutipennis</tp:taxon-name></italic> (TEXAS, Bell County, Hidden Pit Cave), paratype <bold>F</bold> <italic><tp:taxon-name>Anillinus forthoodensis</tp:taxon-name></italic> (TEXAS, Bell County, Talking Crows Cave), holotype. Scale bar = 0.5 mm.</p></caption><graphic xmlns:xlink="http://www.w3.org/1999/xlink" xlink:href="zookeys-417-071-g005.jpg" position="float" orientation="portrait" xlink:type="simple"/></fig><fig id="F6" position="float" orientation="portrait"><label>Figure 6.</label><caption><p>Illustrations of male aedeagus of <italic><tp:taxon-name>Anillinus</tp:taxon-name></italic> species. <italic><tp:taxon-name>Anillinus affabilis</tp:taxon-name></italic> (TEXAS, Travis County, Tooth Cave): <bold>A</bold> median lobe, right lateral aspect <bold>B</bold> left paramere, left lateral aspect <bold>C</bold> right paramere, right lateral aspect. <italic><tp:taxon-name>Anillinus sinuatus</tp:taxon-name></italic> (TEXAS, Bexar County) <bold>D</bold> median lobe, right lateral aspect <bold>E</bold> left paramere, left lateral aspect <bold>F</bold> right paramere, right lateral aspect. <italic><tp:taxon-name>Anillinus wisemanensis</tp:taxon-name></italic> (TEXAS, Hays County, Wiseman Sink) <bold>G</bold> median lobe, right lateral aspect <bold>H</bold> left paramere, left lateral aspect <bold>I</bold> right paramere, right lateral aspect. <italic><tp:taxon-name>Anillinus wisemanensis</tp:taxon-name></italic> (TEXAS, Bell County, Talking Crows Cave) <bold>J</bold> median lobe, right lateral aspect. <italic><tp:taxon-name>Anillinus comalensis</tp:taxon-name></italic> (TEXAS, Comal County, 7mi W New Braunfels) <bold>K</bold> median lobe, right lateral aspect <bold>L</bold> left paramere, left lateral aspect <bold>M</bold> right paramere, right lateral aspect. <italic><tp:taxon-name>Anillinus forthoodensis</tp:taxon-name></italic> (TEXAS, Bell County, Talking Crows Cave) <bold>N</bold> median lobe, right lateral aspect <bold>O</bold> left paramere, left lateral aspect <bold>P</bold> right paramere, right lateral aspect. aa – apical area; bl – basal lobe; dp – dorsal protuberance; ds – dorsal sclerite; sh – shaft; ss – spine-like structure; vs – ventral sclerite. Scale = 0.2 mm.</p></caption><graphic xmlns:xlink="http://www.w3.org/1999/xlink" xlink:href="zookeys-417-071-g006.jpg" position="float" orientation="portrait" xlink:type="simple"/></fig><fig id="F7" position="float" orientation="portrait"><label>Figure 7.</label><caption><p>Illustrations of female genitalia of <italic><tp:taxon-name>Anillinus</tp:taxon-name></italic> species. Ovipositor sclerites: <bold>A</bold> <italic><tp:taxon-name>Anillinus forthoodensis</tp:taxon-name></italic> (TEXAS, Bell County, Talking Crows Cave <bold>B</bold> <italic><tp:taxon-name>Anillinus affabilis</tp:taxon-name></italic> (TEXAS, Travis County, Tooth Cave). Spermatheca: <bold>C</bold> <italic><tp:taxon-name>Anillinus affabilis</tp:taxon-name></italic> (TEXAS, Travis County, Tooth Cave) <bold>D</bold> <italic><tp:taxon-name>Anillinus wisemanensis</tp:taxon-name></italic> (TEXAS, Hays County, Wiseman Sink) <bold>E</bold> <italic><tp:taxon-name>Anillinus forthoodensis</tp:taxon-name></italic> (TEXAS, Bell County, Talking Crows Cave) <bold>F</bold> <italic><tp:taxon-name>Anillinus comalensis</tp:taxon-name></italic> (TEXAS, Comal County, 7mi W New Braunfels) <bold>G</bold> <italic><tp:taxon-name>Anillinus acutipennis</tp:taxon-name></italic> (TEXAS, Hays County, Wiseman Sink). bl – blade of gonocoxite 2, dpc – distal part of cornu; gc1 – gonoxocite 1; gc2 – gonocoxite 2; les – lateral ensiform seta; lt – laterotergite; mes – medial ensiform seta; n – nodulus; ns – nematiform seta; ppc – proximal part of cornu; sd – spermathecal duct; sg – spermathecal gland; sp – spermatheca. Scale bars: A, B = 0.1 mm; C-G = 0.2 mm.</p></caption><graphic xmlns:xlink="http://www.w3.org/1999/xlink" xlink:href="zookeys-417-071-g007.jpg" position="float" orientation="portrait" xlink:type="simple"/></fig><fig id="F8" position="float" orientation="portrait"><label>Figure 8.</label><caption><p>Locality records for <italic><tp:taxon-name>Anillinus</tp:taxon-name></italic> species: <italic><tp:taxon-name>Anillinus acutipennis</tp:taxon-name></italic> – white stars; <italic><tp:taxon-name>Anillinus affabilis</tp:taxon-name></italic> – black triangle; <italic><tp:taxon-name>Anillinus comalensis</tp:taxon-name></italic> – white diamond; <italic><tp:taxon-name>Anillinus depressus</tp:taxon-name></italic> – black diamond; <italic><tp:taxon-name>Anillinus forthoodensis</tp:taxon-name></italic> – white quadrangle; <italic><tp:taxon-name>Anillinus lescheni</tp:taxon-name></italic> – black circle <italic><tp:taxon-name>Anillinus sinuatus</tp:taxon-name></italic>– black quadrangle; <italic><tp:taxon-name>Anillinus wisemanensis</tp:taxon-name></italic>– white triangles; <italic><tp:taxon-name>Anillinus</tp:taxon-name></italic> spp. – white circles (1 – Bell and Coryell Counties; 2 – Williamson County; 3 – Bexar County). Violet color – range of the western <italic><tp:taxon-name>Anillinus</tp:taxon-name></italic> species in Arkansas and Oklahoma (<xref ref-type="bibr" rid="B44">Sokolov et al. 2004</xref>). Light blue color – recharge zone of the Edwards Aquifer, dark blue color – the Balcones Escarpment, topographic expression of the Balcones Fault Zone (Woodruff and Abbot 1986). Contour of the Cross Timbers ecological region (highlighted) were taken from Wikipedia: <ext-link xmlns:xlink="http://www.w3.org/1999/xlink" ext-link-type="uri" xlink:href="http://en.wikipedia.org/wiki/Cross_Timbers" xlink:type="simple">http://en.wikipedia.org/wiki/Cross_Timbers</ext-link>. Elevation scale bar is given in meters.</p></caption><graphic xmlns:xlink="http://www.w3.org/1999/xlink" xlink:href="zookeys-417-071-g008.jpg" position="float" orientation="portrait" xlink:type="simple"/></fig></tp:treatment-sec><ref-list><ref id="B44"><mixed-citation xmlns:xlink="http://www.w3.org/1999/xlink" xlink:type="simple"><person-group><name name-style="western"><surname>Sokolov</surname><given-names>IM</given-names></name><name name-style="western"><surname>Carlton</surname><given-names>CE</given-names></name><name name-style="western"><surname>Cornell</surname><given-names>JF</given-names></name></person-group> (<year>2004</year>) <article-title>Review of <italic>Anillinus</italic>, with descriptions of 17 new species and a key to soil and litter species (Coleoptera: Carabidae: Trechinae: Bembidiini).</article-title><source>The Coleopterists Bulletin</source><volume>58</volume>: <fpage>185</fpage>–<lpage>233</lpage>. doi: <ext-link ext-link-type="doi" xlink:href="10.1649/611" xlink:type="simple">10.1649/611</ext-link></mixed-citation></ref><ref id="B30"><mixed-citation xmlns:xlink="http://www.w3.org/1999/xlink" xlink:type="simple"><person-group><name name-style="western"><surname>Leng</surname><given-names>CW</given-names></name></person-group> (<year>1920</year>) <source>Catalogue of the Coleoptera of America, north of Mexico</source>. <publisher-name>John D. Sherman Jr.</publisher-name>, <publisher-loc>Mount Vernon (NY)</publisher-loc>, <size units="page">x + 470 pp</size>.</mixed-citation></ref><ref id="B25"><mixed-citation xmlns:xlink="http://www.w3.org/1999/xlink" xlink:type="simple"><person-group><name name-style="western"><surname>Jeannel</surname><given-names>R</given-names></name></person-group> (<year>1937</year>) <article-title>Les Bembidiides endogés (Col. Carabidae). Monographie d’une lignée gondwanienne.</article-title><source>Revue Française d’Entomologie</source><volume>3</volume>: <fpage>241</fpage>–<lpage>339</lpage>.</mixed-citation></ref><ref id="B16"><mixed-citation xmlns:xlink="http://www.w3.org/1999/xlink" xlink:type="simple"><person-group><name name-style="western"><surname>Erwin</surname><given-names>TL</given-names></name><name name-style="western"><surname>House</surname><given-names>GN</given-names></name></person-group> (<year>1978</year>) <article-title>A catalogue of the primary types of Carabidae (incl. Cicindelinae) in the collections of the United States National Museum of Natural History (USNM) (Coleoptera).</article-title><source>The Coleopoterists Bulletin</source><volume>32</volume>: <fpage>231</fpage>–<lpage>256</lpage>.</mixed-citation></ref><ref id="B7"><mixed-citation xmlns:xlink="http://www.w3.org/1999/xlink" xlink:type="simple"><person-group><name name-style="western"><surname>Bousquet</surname><given-names>Y</given-names></name></person-group> (<year>2012</year>) <article-title>Catalogue of Geadephaga (Coleoptera, Adephaga) of America, North of Mexico.</article-title><source>Zookeys</source><volume>245</volume>: <fpage>1</fpage>–<lpage>1722</lpage>. doi: <ext-link ext-link-type="doi" xlink:href="10.3897/zookeys.245.3416" xlink:type="simple">10.3897/zookeys.245.3416</ext-link></mixed-citation></ref><ref id="B26"><mixed-citation xmlns:xlink="http://www.w3.org/1999/xlink" xlink:type="simple"><person-group><name name-style="western"><surname>Jeannel</surname><given-names>R</given-names></name></person-group> (<year>1963a</year>) <article-title>Monographie des "Anillini", bembidiides endogés [Coleoptera Trechidae].</article-title><source>Mémoires du Muséum National d'Histoire Naturelle (Série A) Zoologie</source><volume>28</volume>: <fpage>33</fpage>–<lpage>204</lpage>.</mixed-citation></ref><ref id="B8"><mixed-citation xmlns:xlink="http://www.w3.org/1999/xlink" xlink:type="simple"><person-group><name name-style="western"><surname>Brues</surname><given-names>CT</given-names></name></person-group> (<year>1902</year>) <article-title>New and little-known guests of the Texan legionary ants.</article-title><source>The American Naturalist, an Illustrated Magazine of Natural History</source><volume>36</volume>: <fpage>365</fpage>–<lpage>378</lpage>.</mixed-citation></ref></ref-list></tp:taxon-treatment>
