# Supplementary material for: Life beneath the surface of the central Texan Balcones Escarpment: genus Anillinus Casey, 1918 (Coleoptera, Carabidae, Bembidiini): new species, a key to the Texas species, and notes about their way of life and evolution
Source: Zookeys. 2014 Jun 19;(417):71–101. doi: 10.3897/zookeys.417.7733 (PMC4109464; doi:10.3897/zookeys.417.7733)
Supplement: XML Treatment for Anillinus depressus [file zookeys.417.7733-treatment5.xml]

<!DOCTYPE tp:taxon-treatment
  PUBLIC "-//TaxonX//DTD Taxonomic Treatment Publishing DTD v0 20100105//EN" "tax-treatment-NSO.dtd">
<tp:taxon-treatment xmlns:tp="http://www.plazi.org/taxpub"><tp:treatment-meta><kwd-group><label>Taxon classification</label><kwd><named-content content-type="kingdom">Animalia</named-content></kwd><kwd><named-content content-type="order">Coleoptera</named-content></kwd><kwd><named-content content-type="family">Carabidae</named-content></kwd></kwd-group><mixed-citation publication-type="journal"><person-group><name><surname>Sokolov</surname><given-names>Igor M.</given-names></name><name><surname>Reddell</surname><given-names>James R.</given-names></name><name><surname>Kavanaugh</surname><given-names>David H.</given-names></name></person-group><article-title>Life beneath the surface of the central Texan Balcones Escarpment: genus <italic>Anillinus</italic> Casey, 1918 (Coleoptera, Carabidae, Bembidiini): new species, a key to the Texas species, and notes about their way of life and evolution</article-title><source>Zookeys</source><day>19</day><month>6</month><year>2014</year><volume>2014</volume><issue>417</issue><fpage>71</fpage><lpage>101</lpage><pub-id pub-id-type="doi">10.3897/zookeys.417.7733</pub-id></mixed-citation></tp:treatment-meta><tp:nomenclature><tp:taxon-name>
                        <tp:taxon-name-part taxon-name-part-type="genus">Anillinus</tp:taxon-name-part>
                        <tp:taxon-name-part taxon-name-part-type="species">depressus</tp:taxon-name-part>
                    </tp:taxon-name><tp:taxon-authority>(Jeannel)</tp:taxon-authority><xref ref-type="fig" rid="F1">Figs 1C</xref><xref ref-type="fig" rid="F8">, 8</xref><tp:nomenclature-citation-list><tp:nomenclature-citation><tp:taxon-name>Micranillodes depressus</tp:taxon-name><comment><xref ref-type="bibr" rid="B26">Jeannel 1963a</xref>: 58. Holotype, a female, in NMNH, glued on cardboard and labeled as in <xref ref-type="fig" rid="F1">Fig. 1C</xref>.</comment></tp:nomenclature-citation><tp:nomenclature-citation><tp:taxon-name>Anillinus depressus</tp:taxon-name><comment> (Jeannel), <xref ref-type="bibr" rid="B7">Bousquet 2012</xref></comment></tp:nomenclature-citation></tp:nomenclature-citation-list></tp:nomenclature><tp:treatment-sec sec-type="Recognition"><title>Recognition.</title><p>Adults of <italic><tp:taxon-name>Anillinus depressus</tp:taxon-name></italic> are distinguished easily from those of other Texan species of the genus by the following combination of external characters: small size, markedly elongated habitus, laterally oblique pronotal basal margin and simple (i.e., neither truncated nor incised elytral apex).</p></tp:treatment-sec><tp:treatment-sec sec-type="Redescription"><title>Redescription.</title><p>Small-sized for genus (SBL 1.45 mm).</p><!--PageBreak--><p>Habitus. Body form (<xref ref-type="fig" rid="F1">Fig. 1C</xref>) subdepressed, subparallel, elongate (WE/SBL 0.34), head large for genus compared to pronotum (WH/WPm 0.83), pronotum wide in comparison to elytra (WPm/WE 0.85).</p><p>Color. Body rufotestaceous, appendages testaceous.</p><p>Microsculpture. Present over all dorsal surfaces of head, pronotum and elytra, but much finer on head and pronotum than on elytra.</p><p>Head. Labium with mental tooth present; mentum and submentum separated by suture.</p><!--PageBreak--><p>Prothorax. Pronotum relatively long (LP/LE 0.41) and slightly transverse (WPm/LP 1.29), with lateral margins almost rectilinear and strongly constricted posteriorly (WPm/WPp 1.33). Anterior angles indistinct, posterior angles slightly obtuse (100–110°). Width between posterior angles less than between anterior angles (WPa/WPp 1.10). Basal margin oblique laterally, so posterior angles noticeably shifted forward.</p><p>Elytra. Widely depressed along suture, of normal length (LE/SBL 0.57) and narrow for genus (WE/LE 0.61), with traces of 4-5 striae. Humeri distinct, rounded, in outline forming right angle with longitudinal axis of body. Lateral margins subparallel, slightly divergent at basal fourth, evenly rounded to apex in apical third, without subapical sinuation. Umbilicate series with 9 pores, 8<sup>th</sup> and 9<sup>th</sup> of which not geminate. Apex of elytron rounded with distinct sutural angle.</p><p>Genitalia not examined.</p></tp:treatment-sec><tp:treatment-sec sec-type="Geographical distribution"><title>Geographical distribution.</title><p>The single known specimen of this species was collected in Travis County, Texas (<xref ref-type="fig" rid="F8">Fig. 8</xref>, black diamond), in the vicinity of the Balcones Fault Zone.</p></tp:treatment-sec><tp:treatment-sec sec-type="Way of life"><title>Way of life.</title><p>No precise data provided in original description or on labels associated with the holotype.</p></tp:treatment-sec><tp:treatment-sec sec-type="Relationships"><title>Relationships.</title><p>Contrary to Jeannel’s description (<xref ref-type="bibr" rid="B26">1963a</xref>), the type specimen possesses a distinct mental-submental suture on the labium and normal, not shortened, elytra [although the apical half of the right elytron is missing]. Chaetotaxy of the elytra cannot be investigated because of their poor condition, but Jeannel cited and illustrated three discal setae for the specimen. If so, then this specimen can be treated as a representative of <italic><tp:taxon-name>Anillinus</tp:taxon-name></italic>, as was done by <xref ref-type="bibr" rid="B7">Bousquet (2012)</xref>. Configuration of the last pores of the umbilicate series may be of low importance for a separate generic status of the specimen, because it is known that this character is variable within “good” genera of anillines (<xref ref-type="bibr" rid="B17">Giachino and Vailati 2011</xref>). The small size and reduction of microsculpture on the foreparts of the body of its members make this species morphologically distinct from other Texan anillines. Perhaps, this combination of characters reflects adaptations for living in a rather different environment in comparison with the other species.</p></tp:treatment-sec><tp:treatment-sec><!--Section generated to contain objects referenced in tp:taxon-treatment.--><fig id="F1" position="float" orientation="portrait"><label>Figure 1.</label><caption><p>Images of type specimens of previously described Texas <tp:taxon-name>Anillina</tp:taxon-name> species. <bold>A</bold> <italic><tp:taxon-name>Anillus affabilis</tp:taxon-name></italic> Brues, lectotype; <bold>B</bold> <italic><tp:taxon-name>Anillodes sinuatus</tp:taxon-name></italic> Jeannel, holotype <bold>C</bold> <italic><tp:taxon-name>Micranillodes depressus</tp:taxon-name></italic> Jeannel, holotype. Scale = 0.5 mm.</p></caption><graphic xmlns:xlink="http://www.w3.org/1999/xlink" xlink:href="zookeys-417-071-g001.jpg" position="float" orientation="portrait" xlink:type="simple"/></fig><fig id="F8" position="float" orientation="portrait"><label>Figure 8.</label><caption><p>Locality records for <italic><tp:taxon-name>Anillinus</tp:taxon-name></italic> species: <italic><tp:taxon-name>Anillinus acutipennis</tp:taxon-name></italic> – white stars; <italic><tp:taxon-name>Anillinus affabilis</tp:taxon-name></italic> – black triangle; <italic><tp:taxon-name>Anillinus comalensis</tp:taxon-name></italic> – white diamond; <italic><tp:taxon-name>Anillinus depressus</tp:taxon-name></italic> – black diamond; <italic><tp:taxon-name>Anillinus forthoodensis</tp:taxon-name></italic> – white quadrangle; <italic><tp:taxon-name>Anillinus lescheni</tp:taxon-name></italic> – black circle <italic><tp:taxon-name>Anillinus sinuatus</tp:taxon-name></italic>– black quadrangle; <italic><tp:taxon-name>Anillinus wisemanensis</tp:taxon-name></italic>– white triangles; <italic><tp:taxon-name>Anillinus</tp:taxon-name></italic> spp. – white circles (1 – Bell and Coryell Counties; 2 – Williamson County; 3 – Bexar County). Violet color – range of the western <italic><tp:taxon-name>Anillinus</tp:taxon-name></italic> species in Arkansas and Oklahoma (<xref ref-type="bibr" rid="B44">Sokolov et al. 2004</xref>). Light blue color – recharge zone of the Edwards Aquifer, dark blue color – the Balcones Escarpment, topographic expression of the Balcones Fault Zone (Woodruff and Abbot 1986). Contour of the Cross Timbers ecological region (highlighted) were taken from Wikipedia: <ext-link xmlns:xlink="http://www.w3.org/1999/xlink" ext-link-type="uri" xlink:href="http://en.wikipedia.org/wiki/Cross_Timbers" xlink:type="simple">http://en.wikipedia.org/wiki/Cross_Timbers</ext-link>. Elevation scale bar is given in meters.</p></caption><graphic xmlns:xlink="http://www.w3.org/1999/xlink" xlink:href="zookeys-417-071-g008.jpg" position="float" orientation="portrait" xlink:type="simple"/></fig></tp:treatment-sec><ref-list><ref id="B44"><mixed-citation xmlns:xlink="http://www.w3.org/1999/xlink" xlink:type="simple"><person-group><name name-style="western"><surname>Sokolov</surname><given-names>IM</given-names></name><name name-style="western"><surname>Carlton</surname><given-names>CE</given-names></name><name name-style="western"><surname>Cornell</surname><given-names>JF</given-names></name></person-group> (<year>2004</year>) <article-title>Review of <italic>Anillinus</italic>, with descriptions of 17 new species and a key to soil and litter species (Coleoptera: Carabidae: Trechinae: Bembidiini).</article-title><source>The Coleopterists Bulletin</source><volume>58</volume>: <fpage>185</fpage>–<lpage>233</lpage>. doi: <ext-link ext-link-type="doi" xlink:href="10.1649/611" xlink:type="simple">10.1649/611</ext-link></mixed-citation></ref><ref id="B26"><mixed-citation xmlns:xlink="http://www.w3.org/1999/xlink" xlink:type="simple"><person-group><name name-style="western"><surname>Jeannel</surname><given-names>R</given-names></name></person-group> (<year>1963a</year>) <article-title>Monographie des "Anillini", bembidiides endogés [Coleoptera Trechidae].</article-title><source>Mémoires du Muséum National d'Histoire Naturelle (Série A) Zoologie</source><volume>28</volume>: <fpage>33</fpage>–<lpage>204</lpage>.</mixed-citation></ref><ref id="B7"><mixed-citation xmlns:xlink="http://www.w3.org/1999/xlink" xlink:type="simple"><person-group><name name-style="western"><surname>Bousquet</surname><given-names>Y</given-names></name></person-group> (<year>2012</year>) <article-title>Catalogue of Geadephaga (Coleoptera, Adephaga) of America, North of Mexico.</article-title><source>Zookeys</source><volume>245</volume>: <fpage>1</fpage>–<lpage>1722</lpage>. doi: <ext-link ext-link-type="doi" xlink:href="10.3897/zookeys.245.3416" xlink:type="simple">10.3897/zookeys.245.3416</ext-link></mixed-citation></ref><ref id="B17"><mixed-citation xmlns:xlink="http://www.w3.org/1999/xlink" xlink:type="simple"><person-group><name name-style="western"><surname>Giachino</surname><given-names>PM</given-names></name><name name-style="western"><surname>Vailati</surname><given-names>D</given-names></name></person-group> (<year>2011</year>) <article-title>Review of the Anillina of Greece (Coleoptera, Carabidae, Bembidiini).</article-title><source>Biodiversity Journal</source>, Monograph <volume>1</volume>: <fpage>1</fpage>–<lpage>112</lpage>.</mixed-citation></ref></ref-list></tp:taxon-treatment>
