# Supplementary material for: Life beneath the surface of the central Texan Balcones Escarpment: genus Anillinus Casey, 1918 (Coleoptera, Carabidae, Bembidiini): new species, a key to the Texas species, and notes about their way of life and evolution
Source: Zookeys. 2014 Jun 19;(417):71–101. doi: 10.3897/zookeys.417.7733 (PMC4109464; doi:10.3897/zookeys.417.7733)
Supplement: XML Treatment for Anillinus forthoodensis [file zookeys.417.7733-treatment6.xml]

<!DOCTYPE tp:taxon-treatment
  PUBLIC "-//TaxonX//DTD Taxonomic Treatment Publishing DTD v0 20100105//EN" "tax-treatment-NSO.dtd">
<tp:taxon-treatment xmlns:tp="http://www.plazi.org/taxpub"><tp:treatment-meta><kwd-group><label>Taxon classification</label><kwd><named-content content-type="kingdom">Animalia</named-content></kwd><kwd><named-content content-type="order">Coleoptera</named-content></kwd><kwd><named-content content-type="family">Carabidae</named-content></kwd></kwd-group><mixed-citation publication-type="journal"><person-group><name><surname>Sokolov</surname><given-names>Igor M.</given-names></name><name><surname>Reddell</surname><given-names>James R.</given-names></name><name><surname>Kavanaugh</surname><given-names>David H.</given-names></name></person-group><article-title>Life beneath the surface of the central Texan Balcones Escarpment: genus <italic>Anillinus</italic> Casey, 1918 (Coleoptera, Carabidae, Bembidiini): new species, a key to the Texas species, and notes about their way of life and evolution</article-title><source>Zookeys</source><day>19</day><month>6</month><year>2014</year><volume>2014</volume><issue>417</issue><fpage>71</fpage><lpage>101</lpage><pub-id pub-id-type="doi">10.3897/zookeys.417.7733</pub-id></mixed-citation></tp:treatment-meta><tp:nomenclature><tp:taxon-name>
                        <tp:taxon-name-part taxon-name-part-type="genus">Anillinus</tp:taxon-name-part>
                        <tp:taxon-name-part taxon-name-part-type="species">forthoodensis</tp:taxon-name-part>
                        <object-id xmlns:xlink="http://www.w3.org/1999/xlink" content-type="zoobank" xlink:type="simple">http://zoobank.org/A5899D9D-93A5-45A0-BC9E-E13A8A7EBED6</object-id>
                    </tp:taxon-name><tp:taxon-authority>Sokolov &amp; Reddell</tp:taxon-authority><tp:taxon-status xmlns:xlink="http://www.w3.org/1999/xlink" xlink:type="simple">sp. n.</tp:taxon-status><xref ref-type="fig" rid="F2">Figs 2B, E, H–I</xref><xref ref-type="fig" rid="F3">, 3A, C</xref><xref ref-type="fig" rid="F4">, 4A–C, F</xref><xref ref-type="fig" rid="F5">, 5F</xref><xref ref-type="fig" rid="F6">, 6N–P</xref><xref ref-type="fig" rid="F7">, 7A, E</xref><xref ref-type="fig" rid="F8">, 8</xref></tp:nomenclature><tp:treatment-sec sec-type="Type material"><title>Type material.</title><p>HOLOTYPE, a male, deposited in CAS, point-mounted, dissected, labeled: \ TX: Bell Co., Talking Crows Cave, Fort Hood, 4.V.2006, J. Fant, M. Reyes \ Texas Memorial Museum Invertebrate Zool Coll #45.781 \ Holotype <!--PageBreak--><!--PageBreak--><italic><tp:taxon-name>Anillinus forthoodensis</tp:taxon-name></italic> Sokolov &amp; Reddell 2014 [red label] \ CAS Type No. 18872. PARATYPES: 4 males and 3 females; two males and one female, in TMM, labeled same as holotype; one male, in CNC, labeled: \ TX: Bell Co., Talking Crows Cave, Fort Hood, 2 June 2005, J. Fant, J. Reddell, M. Reyes \ Texas Memorial Museum Invertebrate Zool Coll #38.153 \; one female, in TMM, labeled: \ TX: Bell Co., Nolan Creek Cave, Fort Hood, 27.IV.2007, J. Fant, J. Reddell \ Texas Memorial Museum Invertebrate Zool Coll #55.333 \; one male and one female, in TMM, labeled: \ TX: Bell Co., Bell Cave, Fort Hood, 4 March 2010, J. Fant \ Texas Memorial Museum Invertebrate Zool Coll #70.872 \. All paratypes also labeled: \ Paratype <italic><tp:taxon-name>Anillinus forthoodensis</tp:taxon-name></italic> Sokolov &amp; Reddell 2014 [yellow label] \.</p></tp:treatment-sec><tp:treatment-sec sec-type="Type locality"><title>Type locality.</title><p>U.S.A., Texas, Bell County, Fort Hood area.</p></tp:treatment-sec><tp:treatment-sec sec-type="Etymology"><title>Etymology.</title><p>The specific epithet is a Latinized adjective in the masculine form based on Fort Hood, the U. S. military post located in Texas, from the surroundings of which the new species is described.</p></tp:treatment-sec><tp:treatment-sec sec-type="Recognition"><title>Recognition.</title><p>Adults of this new species are distinguished easily from those of other Texan species of the genus by the following combination of external characters: small size, markedly elongate habitus, distinctly elongate pronotum with shallowly sinuate lateral margins, and truncate apex of elytron.</p></tp:treatment-sec><tp:treatment-sec sec-type="Description"><title>Description.</title><p>Medium-sized for genus (SBL range 1.65–1.73 mm, mean 1.69±0.040 mm, n=4).</p><p>Habitus. Body form (<xref ref-type="fig" rid="F5">Fig. 5F</xref>) subdepressed, subparallel, markedly elongate (WE/SBL 0.33±0.010), head large for genus compared to pronotum (WH/WPm 0.79±0.022), pronotum wide in comparison to elytra (WPm/WE 0.88±0.031).</p><p>Color. Body rufotestaceous, appendages testaceous.</p><p>Microsculpture. Distinct over all dorsal surfaces of head, pronotum and elytra, with slightly transverse polygonal mesh of more or less scaly appearance on elytra.</p><p>Head. Labium (<xref ref-type="fig" rid="F3">Fig. 3A</xref>) with mental tooth; mentum and submentum separated by suture. Glossal sclerite with distinct paraglossae laterally and with two setae apically.</p><fig id="F3" position="float" orientation="portrait"><label>Figure 3.</label><caption><p>SEM images of structural features of <italic><tp:taxon-name>Anillinus</tp:taxon-name></italic> species. <bold>A–B</bold> Head capsule, ventral aspect: <bold>A</bold> <italic><tp:taxon-name>Anillinus forthoodensis</tp:taxon-name></italic> (TEXAS, Bell County, Talking Crows Cave) <bold>B</bold> <italic><tp:taxon-name>Anillinus acutipennis</tp:taxon-name></italic> (TEXAS, Bell County, Talking Crows Cave) <bold>C–D</bold> Abdominal ventrites 3-5, males, latero-ventral aspect: <bold>C</bold> <italic><tp:taxon-name>Anillinus forthoodensis</tp:taxon-name></italic> (TEXAS, Bell County, Talking Crows Cave) <bold>D</bold> <italic><tp:taxon-name>Anillinus affabilis</tp:taxon-name></italic> (TEXAS, Travis County, Tooth Cave). gsc – glossal sclerite; m – mentum; ms – mental-submental suture; pg – paraglossa; sm – submentum; v3-v5 – abdominal ventrites. Scale bars = 0.1 mm.</p></caption><graphic xmlns:xlink="http://www.w3.org/1999/xlink" xlink:href="zookeys-417-071-g003.jpg" position="float" orientation="portrait" xlink:type="simple"/></fig><p>Prothorax. Pronotum (<xref ref-type="fig" rid="F2">Fig. 2E</xref>) relatively long (LP/LE 0.43±0.027) and markedly elongate (WPm/LP 1.21±0.024), with lateral margins shallowly sinuate and moderately constricted posteriorly (WPm/WPp 1.29±0.016). Anterior angles indistinct, posterior angles nearly rectangular (90–100°). Width between anterior and posterior angles of approximately equal length (WPa/WPp 1.03±0.012). Basal margin slightly convex.</p><p>Elytra (<xref ref-type="fig" rid="F2">Fig. 2H–I</xref>). Widely depressed along suture, of normal length (LE/SBL 0.56±0.010) and narrow for genus (WE/LE 0.59±0.022), with traces of 4-5 striae. Humeri distinct, rounded, in outline forming obtuse angle with longitudinal axis of body. Lateral margins subparallel, slightly divergent at basal fifth, evenly rounded to apex in apical fourth, without subapical sinuation. Vestiture of elytra short (less than one-third length of discal setae). Apex of elytron truncate (<xref ref-type="fig" rid="F2">Fig. 2H</xref>, 6 specimens out of 7 investigated) or shallowly emarginate (<xref ref-type="fig" rid="F2">Fig. 2I</xref>, 1 female from 7 investigated).</p><p>Legs. Male protarsomere 1 markedly dilated apico-laterally with two rows of adhesive setae ventrally (<xref ref-type="fig" rid="F4">Fig. 4A</xref>). Male hind legs modified: trochanters with many minute bumps scattered across ventral surface (<xref ref-type="fig" rid="F4">Fig. 4B</xref>), metafemora triangularly dilated along posteroventral margin with a small tooth at tip of dilation (<xref ref-type="fig" rid="F4">Fig. 4B, F</xref>), and metatibiae with granulate posterior margin (<xref ref-type="fig" rid="F4">Fig. 4C</xref>).</p><fig id="F4" position="float" orientation="portrait"><label>Figure 4.</label><caption><p>Structural features of legs of males of <italic><tp:taxon-name>Anillinus</tp:taxon-name></italic> species. <italic><tp:taxon-name>Anillinus forthoodensis</tp:taxon-name></italic> (TEXAS, Bell County, Talking Crows Cave): <bold>A</bold> left protibia <bold>B</bold> left metafemur <bold>C</bold> left metatibia <bold>D–G</bold> Left metafemora: <bold>D</bold> <italic><tp:taxon-name>Anillinus affabilis</tp:taxon-name></italic> (TEXAS, Travis County, Tooth Cave) <bold>E</bold> <italic><tp:taxon-name>Anillinus wisemanensis</tp:taxon-name></italic> (TEXAS, Hays County, Wiseman Sink) <bold>F</bold> <italic><tp:taxon-name>Anillinus forthoodensis</tp:taxon-name></italic> (TEXAS, Bell County, Talking Crows Cave) <bold>G</bold> <italic><tp:taxon-name>Anillinus comalensis</tp:taxon-name></italic> (TEXAS, Comal County, 7mi W New Braunfels). ac – antennal cleaner; as – articulo-setae; asp – anterior spur; asr – anterior setal row; cls – clip seta; gr – granulation; mtbr – metatibial brush; mttr – metatrochanter; psp – posterior spur; psr – posterior setal row; sb – setal band; ta1 – tarsomere 1. Scale bars: <bold>A–C</bold> = 0.1 mm;. <bold>D–G</bold> = 0.2 mm.</p></caption><graphic xmlns:xlink="http://www.w3.org/1999/xlink" xlink:href="zookeys-417-071-g004.jpg" position="float" orientation="portrait" xlink:type="simple"/></fig><p>Abdomen. Ventrite 5 of male with medial depression (<xref ref-type="fig" rid="F3">Fig. 3C</xref>).</p><p>Male genitalia. Median lobe of aedeagus (<xref ref-type="fig" rid="F6">Fig. 6N</xref>) with short basal lobe, long rectangularly bent shaft, and enlarged apex, broadly rounded at tip. Dorsal margin strongly sclerotized along almost all its length. Ventral margin enlarged along entire <!--PageBreak-->length to basal orifice, with numerous poriferous canals. Dorsal sclerite in form of a semicircular blade-like structure with characteristic basal prolongations. Without distinct ventral sclerites. Dorsal membranous field with numerous small spines lo<!--PageBreak-->cated dorsally from dorsal sclerite. Enlarged apical area of median lobe with a dark spine-like structure. Right paramere enlarged, long and wide with numerous (&gt;8) long setae (<xref ref-type="fig" rid="F6">Fig. 6P</xref>), with length approximately two-thirds of length of the paramere. Left paramere wide, slightly enlarged apically and basally (<xref ref-type="fig" rid="F6">Fig. 6O</xref>), without long setae.</p><p>Female genitalia. Gonocoxite 2 (<xref ref-type="fig" rid="F7">Fig. 7A</xref>) unguiform (gc2), rather long, with slightly curved blade (bl) and narrowly rounded apex, with nematiform (ns) and two ensiform setae, with the lateral (les) of these thicker than the medial (mes). Laterotergite (lt) with 9–10 setae. Spermatheca with distal part of cornu markedly dilated. Nodulus short, ramus undifferentiated (<xref ref-type="fig" rid="F7">Fig. 7E</xref>).</p><fig id="F5" position="float" orientation="portrait"><label>Figure 5.</label><caption><p>Habitus images of <italic><tp:taxon-name>Anillinus</tp:taxon-name></italic> species. <bold>A</bold> <italic><tp:taxon-name>Anillinus affabilis</tp:taxon-name></italic> (TEXAS, Travis County, Tooth Cave) <bold>B</bold> <italic><tp:taxon-name>Anillinus sinuatus</tp:taxon-name></italic> (TEXAS, Bexar County) <bold>C</bold> <italic><tp:taxon-name>Anillinus wiseman</tp:taxon-name></italic> ensis (TEXAS, Hays County, Wiseman Sink), holotype; holotype <bold>D</bold> <italic><tp:taxon-name>Anillinus comalensis</tp:taxon-name></italic> (TEXAS, Comal County, 7mi W New Braunfels), paratype <bold>E</bold> <italic><tp:taxon-name>Anillinus acutipennis</tp:taxon-name></italic> (TEXAS, Bell County, Hidden Pit Cave), paratype <bold>F</bold> <italic><tp:taxon-name>Anillinus forthoodensis</tp:taxon-name></italic> (TEXAS, Bell County, Talking Crows Cave), holotype. Scale bar = 0.5 mm.</p></caption><graphic xmlns:xlink="http://www.w3.org/1999/xlink" xlink:href="zookeys-417-071-g005.jpg" position="float" orientation="portrait" xlink:type="simple"/></fig><fig id="F6" position="float" orientation="portrait"><label>Figure 6.</label><caption><p>Illustrations of male aedeagus of <italic><tp:taxon-name>Anillinus</tp:taxon-name></italic> species. <italic><tp:taxon-name>Anillinus affabilis</tp:taxon-name></italic> (TEXAS, Travis County, Tooth Cave): <bold>A</bold> median lobe, right lateral aspect <bold>B</bold> left paramere, left lateral aspect <bold>C</bold> right paramere, right lateral aspect. <italic><tp:taxon-name>Anillinus sinuatus</tp:taxon-name></italic> (TEXAS, Bexar County) <bold>D</bold> median lobe, right lateral aspect <bold>E</bold> left paramere, left lateral aspect <bold>F</bold> right paramere, right lateral aspect. <italic><tp:taxon-name>Anillinus wisemanensis</tp:taxon-name></italic> (TEXAS, Hays County, Wiseman Sink) <bold>G</bold> median lobe, right lateral aspect <bold>H</bold> left paramere, left lateral aspect <bold>I</bold> right paramere, right lateral aspect. <italic><tp:taxon-name>Anillinus wisemanensis</tp:taxon-name></italic> (TEXAS, Bell County, Talking Crows Cave) <bold>J</bold> median lobe, right lateral aspect. <italic><tp:taxon-name>Anillinus comalensis</tp:taxon-name></italic> (TEXAS, Comal County, 7mi W New Braunfels) <bold>K</bold> median lobe, right lateral aspect <bold>L</bold> left paramere, left lateral aspect <bold>M</bold> right paramere, right lateral aspect. <italic><tp:taxon-name>Anillinus forthoodensis</tp:taxon-name></italic> (TEXAS, Bell County, Talking Crows Cave) <bold>N</bold> median lobe, right lateral aspect <bold>O</bold> left paramere, left lateral aspect <bold>P</bold> right paramere, right lateral aspect. aa – apical area; bl – basal lobe; dp – dorsal protuberance; ds – dorsal sclerite; sh – shaft; ss – spine-like structure; vs – ventral sclerite. Scale = 0.2 mm.</p></caption><graphic xmlns:xlink="http://www.w3.org/1999/xlink" xlink:href="zookeys-417-071-g006.jpg" position="float" orientation="portrait" xlink:type="simple"/></fig><fig id="F7" position="float" orientation="portrait"><label>Figure 7.</label><caption><p>Illustrations of female genitalia of <italic><tp:taxon-name>Anillinus</tp:taxon-name></italic> species. Ovipositor sclerites: <bold>A</bold> <italic><tp:taxon-name>Anillinus forthoodensis</tp:taxon-name></italic> (TEXAS, Bell County, Talking Crows Cave <bold>B</bold> <italic><tp:taxon-name>Anillinus affabilis</tp:taxon-name></italic> (TEXAS, Travis County, Tooth Cave). Spermatheca: <bold>C</bold> <italic><tp:taxon-name>Anillinus affabilis</tp:taxon-name></italic> (TEXAS, Travis County, Tooth Cave) <bold>D</bold> <italic><tp:taxon-name>Anillinus wisemanensis</tp:taxon-name></italic> (TEXAS, Hays County, Wiseman Sink) <bold>E</bold> <italic><tp:taxon-name>Anillinus forthoodensis</tp:taxon-name></italic> (TEXAS, Bell County, Talking Crows Cave) <bold>F</bold> <italic><tp:taxon-name>Anillinus comalensis</tp:taxon-name></italic> (TEXAS, Comal County, 7mi W New Braunfels) <bold>G</bold> <italic><tp:taxon-name>Anillinus acutipennis</tp:taxon-name></italic> (TEXAS, Hays County, Wiseman Sink). bl – blade of gonocoxite 2, dpc – distal part of cornu; gc1 – gonoxocite 1; gc2 – gonocoxite 2; les – lateral ensiform seta; lt – laterotergite; mes – medial ensiform seta; n – nodulus; ns – nematiform seta; ppc – proximal part of cornu; sd – spermathecal duct; sg – spermathecal gland; sp – spermatheca. Scale bars: A, B = 0.1 mm; C-G = 0.2 mm.</p></caption><graphic xmlns:xlink="http://www.w3.org/1999/xlink" xlink:href="zookeys-417-071-g007.jpg" position="float" orientation="portrait" xlink:type="simple"/></fig></tp:treatment-sec><tp:treatment-sec sec-type="Geographical distribution"><title>Geographical distribution.</title><p>This species is known only from several caves distributed in the Fort Hood area, Bell County, Texas (<xref ref-type="fig" rid="F8">Fig. 8</xref>, white quadrangle), Lampasas Cut Plain.</p><fig id="F8" position="float" orientation="portrait"><label>Figure 8.</label><caption><p>Locality records for <italic><tp:taxon-name>Anillinus</tp:taxon-name></italic> species: <italic><tp:taxon-name>Anillinus acutipennis</tp:taxon-name></italic> – white stars; <italic><tp:taxon-name>Anillinus affabilis</tp:taxon-name></italic> – black triangle; <italic><tp:taxon-name>Anillinus comalensis</tp:taxon-name></italic> – white diamond; <italic><tp:taxon-name>Anillinus depressus</tp:taxon-name></italic> – black diamond; <italic><tp:taxon-name>Anillinus forthoodensis</tp:taxon-name></italic> – white quadrangle; <italic><tp:taxon-name>Anillinus lescheni</tp:taxon-name></italic> – black circle <italic><tp:taxon-name>Anillinus sinuatus</tp:taxon-name></italic>– black quadrangle; <italic><tp:taxon-name>Anillinus wisemanensis</tp:taxon-name></italic>– white triangles; <italic><tp:taxon-name>Anillinus</tp:taxon-name></italic> spp. – white circles (1 – Bell and Coryell Counties; 2 – Williamson County; 3 – Bexar County). Violet color – range of the western <italic><tp:taxon-name>Anillinus</tp:taxon-name></italic> species in Arkansas and Oklahoma (<xref ref-type="bibr" rid="B44">Sokolov et al. 2004</xref>). Light blue color – recharge zone of the Edwards Aquifer, dark blue color – the Balcones Escarpment, topographic expression of the Balcones Fault Zone (Woodruff and Abbot 1986). Contour of the Cross Timbers ecological region (highlighted) were taken from Wikipedia: <ext-link xmlns:xlink="http://www.w3.org/1999/xlink" ext-link-type="uri" xlink:href="http://en.wikipedia.org/wiki/Cross_Timbers" xlink:type="simple">http://en.wikipedia.org/wiki/Cross_Timbers</ext-link>. Elevation scale bar is given in meters.</p></caption><graphic xmlns:xlink="http://www.w3.org/1999/xlink" xlink:href="zookeys-417-071-g008.jpg" position="float" orientation="portrait" xlink:type="simple"/></fig></tp:treatment-sec><tp:treatment-sec sec-type="Way of life"><title>Way of life.</title><p>This species has been found only in caves. Specimens were taken in darkness on the underside of rocks shallowly embedded in soil.</p></tp:treatment-sec><tp:treatment-sec sec-type="Relationships"><title>Relationships.</title><p>The medially depressed abdominal ventrite 5, the enlargement of the ventral margin of the median lobe and the presence of small spines on the dorsal membranous field in the internal sac of both <italic><tp:taxon-name>Anillinus forthoodensis</tp:taxon-name></italic> and <italic><tp:taxon-name>Anillinus affabilis</tp:taxon-name></italic> males suggest that they are the closest relatives among the Texan anillines.</p></tp:treatment-sec><tp:treatment-sec><!--Section generated to contain objects referenced in tp:taxon-treatment.--><fig id="F2" position="float" orientation="portrait"><label>Figure 2.</label><caption><p>SEM images of body parts, dorsal aspect, of <italic><tp:taxon-name>Anillinus</tp:taxon-name></italic> species. <bold>A–C</bold> Head: <bold>A</bold> <italic><tp:taxon-name>Anillinus wisemanensis</tp:taxon-name></italic> (TEXAS, Hays County, Wiseman Sink) <bold>B</bold> <italic><tp:taxon-name>Anillinus forthoodensis</tp:taxon-name></italic> (TEXAS, Bell County, Talking Crows Cave) <bold>C</bold> <italic><tp:taxon-name>Anillinus acutipennis</tp:taxon-name></italic> (TEXAS, Bell County, Talking Crows Cave) <bold>D–F</bold> Pronotum: <bold>D</bold> <italic><tp:taxon-name>Anillinus wisemanensis</tp:taxon-name></italic> (TEXAS, Hays County, Wiseman Sink) <bold>E</bold> <italic><tp:taxon-name>Anillinus forthoodensis</tp:taxon-name></italic> (TEXAS, Bell County, Talking Crows Cave) <bold>F</bold> <italic><tp:taxon-name>Anillinus acutipennis</tp:taxon-name></italic> (TEXAS, Bell County, Talking Crows Cave) <bold>G–J</bold> Apical half of elytra: <bold>G</bold> <italic><tp:taxon-name>Anillinus wisemanensis</tp:taxon-name></italic> (TEXAS, Hays County, Wiseman Sink) <bold>H</bold> <italic><tp:taxon-name>Anillinus forthoodensis</tp:taxon-name></italic> (TEXAS, Bell County, Bell Cave) <bold>I</bold> <italic><tp:taxon-name>Anillinus forthoodensis</tp:taxon-name></italic> (TEXAS, Bell County, Talking Crows Cave) <bold>J</bold> <italic><tp:taxon-name>Anillinus acutipennis</tp:taxon-name></italic> (TEXAS, Bell County, Talking Crows Cave). ass – anterior supraorbital seta; bm – basal margination; bs – basilateral pronotal seta; cs – clypeal seta; ed6 – 3d discal seta; ed8 – apical seta; eo5-9 setae from the umbilical series; fs – frontal seta; pss – posterior supraorbital seta; ft – frontal tubercle; ls – midlaterall pronotal seta; mp3 – maxillary palpomere 3; mp4 – maxillar palpomere 4. Scale bars = 0.1 mm.</p></caption><graphic xmlns:xlink="http://www.w3.org/1999/xlink" xlink:href="zookeys-417-071-g002.jpg" position="float" orientation="portrait" xlink:type="simple"/></fig></tp:treatment-sec><ref-list><ref id="B44"><mixed-citation xmlns:xlink="http://www.w3.org/1999/xlink" xlink:type="simple"><person-group><name name-style="western"><surname>Sokolov</surname><given-names>IM</given-names></name><name name-style="western"><surname>Carlton</surname><given-names>CE</given-names></name><name name-style="western"><surname>Cornell</surname><given-names>JF</given-names></name></person-group> (<year>2004</year>) <article-title>Review of <italic>Anillinus</italic>, with descriptions of 17 new species and a key to soil and litter species (Coleoptera: Carabidae: Trechinae: Bembidiini).</article-title><source>The Coleopterists Bulletin</source><volume>58</volume>: <fpage>185</fpage>–<lpage>233</lpage>. doi: <ext-link ext-link-type="doi" xlink:href="10.1649/611" xlink:type="simple">10.1649/611</ext-link></mixed-citation></ref></ref-list></tp:taxon-treatment>
