# Supplementary material for: Life beneath the surface of the central Texan Balcones Escarpment: genus Anillinus Casey, 1918 (Coleoptera, Carabidae, Bembidiini): new species, a key to the Texas species, and notes about their way of life and evolution
Source: Zookeys. 2014 Jun 19;(417):71–101. doi: 10.3897/zookeys.417.7733 (PMC4109464; doi:10.3897/zookeys.417.7733)
Supplement: XML Treatment for Anillinus sinuatus [file zookeys.417.7733-treatment7.xml]

<!DOCTYPE tp:taxon-treatment
  PUBLIC "-//TaxonX//DTD Taxonomic Treatment Publishing DTD v0 20100105//EN" "tax-treatment-NSO.dtd">
<tp:taxon-treatment xmlns:tp="http://www.plazi.org/taxpub"><tp:treatment-meta><kwd-group><label>Taxon classification</label><kwd><named-content content-type="kingdom">Animalia</named-content></kwd><kwd><named-content content-type="order">Coleoptera</named-content></kwd><kwd><named-content content-type="family">Carabidae</named-content></kwd></kwd-group><mixed-citation publication-type="journal"><person-group><name><surname>Sokolov</surname><given-names>Igor M.</given-names></name><name><surname>Reddell</surname><given-names>James R.</given-names></name><name><surname>Kavanaugh</surname><given-names>David H.</given-names></name></person-group><article-title>Life beneath the surface of the central Texan Balcones Escarpment: genus <italic>Anillinus</italic> Casey, 1918 (Coleoptera, Carabidae, Bembidiini): new species, a key to the Texas species, and notes about their way of life and evolution</article-title><source>Zookeys</source><day>19</day><month>6</month><year>2014</year><volume>2014</volume><issue>417</issue><fpage>71</fpage><lpage>101</lpage><pub-id pub-id-type="doi">10.3897/zookeys.417.7733</pub-id></mixed-citation></tp:treatment-meta><tp:nomenclature><tp:taxon-name>
                        <tp:taxon-name-part taxon-name-part-type="genus">Anillinus</tp:taxon-name-part>
                        <tp:taxon-name-part taxon-name-part-type="species">sinuatus</tp:taxon-name-part>
                    </tp:taxon-name><tp:taxon-authority>(Jeannel)</tp:taxon-authority><xref ref-type="fig" rid="F1">Figs 1B</xref><xref ref-type="fig" rid="F5">, 5B</xref><xref ref-type="fig" rid="F6">, 6D–F</xref><xref ref-type="fig" rid="F8">, 8</xref><tp:nomenclature-citation-list><tp:nomenclature-citation><tp:taxon-name>Anillodes sinuatus</tp:taxon-name><comment><xref ref-type="bibr" rid="B26">Jeannel 1963a</xref>: 57. Holotype, a female, deposited in NMNH, glued on cardboard and labeled as in <xref ref-type="fig" rid="F1">Fig. 1B</xref>.</comment></tp:nomenclature-citation><tp:nomenclature-citation><tp:taxon-name>Anillinus sinuatus</tp:taxon-name><comment> (Jeannel), <xref ref-type="bibr" rid="B7">Bousquet 2012</xref></comment></tp:nomenclature-citation></tp:nomenclature-citation-list></tp:nomenclature><tp:treatment-sec sec-type="Recognition"><title>Recognition.</title><p>Adults of <italic><tp:taxon-name>Anillinus sinuatus</tp:taxon-name></italic> are distinguished from those of other Texan species of the genus by the following combination of external characters: large size, pronotum with long and shallow basilateral sinuations and microsculpture on pronotum much finer than on head and elytra; and males are further distinguished by the minute spine on the posterior edge of metafemora and shape of the median lobe.</p></tp:treatment-sec><tp:treatment-sec sec-type="Redescription"><title>Redescription.</title><p>Medium-sized for genus (SBL range 1.81–1.84 mm, mean 1.83±0.019 mm, n=2).</p><p>Habitus. Body form (<xref ref-type="fig" rid="F1">Fig. 1B</xref>, <xref ref-type="fig" rid="F5">5B</xref>) subdepressed, subparallel, slightly elongate (WE/SBL 0.37±0.007), head normally proportioned for genus (WH/WPm 0.77±0.009), pronotum rather narrow in comparison to elytra (WPm/WE 0.81±0.008).</p><p>Color. Body rufotestaceous, appendages testaceous.</p><p>Microsculpture. Distinct over all dorsal surfaces of head and elytra. Pronotum with much finer microsculpture, almost indistinct on disc and only at certain angles.</p><p>Prothorax. Pronotum of normal length (LP/LE 0.40±0.004) and slightly transverse for genus (WPm/LP 1.31±0.019), lateral margins with long and shallow sin<!--PageBreak--><!--PageBreak-->uation before posterior angles, moderately constricted posteriorly (WPm/WPp 1.33±0.024). Anterior angles indistinct, posterior angles nearly rectangular (90–100°). Width between anterior and posterior angles of approximately equal length (WPa/WPp 1.03±0.020). Basal margin almost straight.</p><p>Elytra. Widely depressed along suture, of normal length (LE/SBL 0.58±0.008) and typical width for genus (WE/LE 0.64±0.003), with traces of 5-6 striae. Humeri distinct, rounded, in outline forming right angle with longitudinal axis of body. Lateral margins subparallel, slightly divergent at basal fourth, evenly rounded to apex in apical fourth, without subapical sinuation. Vestiture of elytra short (less than one-third length of discal setae). Apex of elytron rounded.</p><p>Legs. Male protarsomere 1 markedly dilated apico-lateraly with rows of adhesive setae ventrally. Male hind legs modified: metafemora with minute tooth at middle along posteroventral margin.</p><p>Abdomen. Abdominal ventrites of males unmodified.</p><p>Male genitalia. Median lobe of aedeagus (<xref ref-type="fig" rid="F6">Fig. 6D</xref>) with short basal lobe, long curved shaft, and enlarged apex, broadly rounded at tip. Dorsal margin strongly sclerotized along almost all its length, with rather large protuberance directed backwards and situated before apical orifice. Ventral margin enlarged only apically, where it bears numerous poriferous canals. Dorsal sclerite in form of a semicircular blade-like structure with short basal prolongations. Without distinct ventral sclerites. Dorsal membraneous field with two very small spines located dorsally from dorsal sclerite. Enlarged apical area of median lobe with a dark spine-like structure. Right paramere slightly enlarged, long, of moderate width with numerous (&gt;8) long setae (<xref ref-type="fig" rid="F6">Fig. 6F</xref>), their length shorter than length of paramere. Left paramere enlarged apically and basally, where it forms a translucent convex keel (<xref ref-type="fig" rid="F6">Fig. 6E</xref>), without long setae.</p><p>Female genitalia. Not investigated.</p></tp:treatment-sec><tp:treatment-sec sec-type="Geographical distribution"><title>Geographical distribution.</title><p>This species is known only from Bexar County, Texas (<xref ref-type="fig" rid="F8">Fig. 8</xref>, black quadrangle), in the vicinity of the Balcones Fault Zone. In addition to the holotype, we have examined a total of 2 specimens (one male and the fragmentary remains of one female): one male (dissected), in NMNH, labeled: \ BexarCo. Tex. May 5 1938 T-11135 38-8191 \ From soil of peach orch. \ T-11135 \ USNM \ <italic><tp:taxon-name>Anillinus sinuatus</tp:taxon-name></italic> n. sp R. Jeannel det., 19 \ <italic><tp:taxon-name>Anillodes sinuatus</tp:taxon-name></italic> J. det. T.L.Erwin 96 \; one female (presumably the same species, represented only by two legs [right middle and hind legs]) on points, in NMNH, labeled: \ Bexar Co. Tex. Feb. 9. 1938 T-9056 38-2676 \ From soil of peach orchard \ T-9056 \ USNM \.</p></tp:treatment-sec><tp:treatment-sec sec-type="Way of life"><title>Way of life.</title><p>All specimens at hand were extracted from soil during sampling surveys in peach orchards.</p></tp:treatment-sec><tp:treatment-sec sec-type="Relationships"><title>Relationships.</title><p>The armature of the internal sac and the presence of the dorsal protuberance on the median lobe suggest a close relationship with <italic><tp:taxon-name>Anillinus wisemanensis</tp:taxon-name></italic>, described below.</p><!--PageBreak--></tp:treatment-sec><tp:treatment-sec><!--Section generated to contain objects referenced in tp:taxon-treatment.--><fig id="F1" position="float" orientation="portrait"><label>Figure 1.</label><caption><p>Images of type specimens of previously described Texas <tp:taxon-name>Anillina</tp:taxon-name> species. <bold>A</bold> <italic><tp:taxon-name>Anillus affabilis</tp:taxon-name></italic> Brues, lectotype; <bold>B</bold> <italic><tp:taxon-name>Anillodes sinuatus</tp:taxon-name></italic> Jeannel, holotype <bold>C</bold> <italic><tp:taxon-name>Micranillodes depressus</tp:taxon-name></italic> Jeannel, holotype. Scale = 0.5 mm.</p></caption><graphic xmlns:xlink="http://www.w3.org/1999/xlink" xlink:href="zookeys-417-071-g001.jpg" position="float" orientation="portrait" xlink:type="simple"/></fig><fig id="F5" position="float" orientation="portrait"><label>Figure 5.</label><caption><p>Habitus images of <italic><tp:taxon-name>Anillinus</tp:taxon-name></italic> species. <bold>A</bold> <italic><tp:taxon-name>Anillinus affabilis</tp:taxon-name></italic> (TEXAS, Travis County, Tooth Cave) <bold>B</bold> <italic><tp:taxon-name>Anillinus sinuatus</tp:taxon-name></italic> (TEXAS, Bexar County) <bold>C</bold> <italic><tp:taxon-name>Anillinus wiseman</tp:taxon-name></italic> ensis (TEXAS, Hays County, Wiseman Sink), holotype; holotype <bold>D</bold> <italic><tp:taxon-name>Anillinus comalensis</tp:taxon-name></italic> (TEXAS, Comal County, 7mi W New Braunfels), paratype <bold>E</bold> <italic><tp:taxon-name>Anillinus acutipennis</tp:taxon-name></italic> (TEXAS, Bell County, Hidden Pit Cave), paratype <bold>F</bold> <italic><tp:taxon-name>Anillinus forthoodensis</tp:taxon-name></italic> (TEXAS, Bell County, Talking Crows Cave), holotype. Scale bar = 0.5 mm.</p></caption><graphic xmlns:xlink="http://www.w3.org/1999/xlink" xlink:href="zookeys-417-071-g005.jpg" position="float" orientation="portrait" xlink:type="simple"/></fig><fig id="F6" position="float" orientation="portrait"><label>Figure 6.</label><caption><p>Illustrations of male aedeagus of <italic><tp:taxon-name>Anillinus</tp:taxon-name></italic> species. <italic><tp:taxon-name>Anillinus affabilis</tp:taxon-name></italic> (TEXAS, Travis County, Tooth Cave): <bold>A</bold> median lobe, right lateral aspect <bold>B</bold> left paramere, left lateral aspect <bold>C</bold> right paramere, right lateral aspect. <italic><tp:taxon-name>Anillinus sinuatus</tp:taxon-name></italic> (TEXAS, Bexar County) <bold>D</bold> median lobe, right lateral aspect <bold>E</bold> left paramere, left lateral aspect <bold>F</bold> right paramere, right lateral aspect. <italic><tp:taxon-name>Anillinus wisemanensis</tp:taxon-name></italic> (TEXAS, Hays County, Wiseman Sink) <bold>G</bold> median lobe, right lateral aspect <bold>H</bold> left paramere, left lateral aspect <bold>I</bold> right paramere, right lateral aspect. <italic><tp:taxon-name>Anillinus wisemanensis</tp:taxon-name></italic> (TEXAS, Bell County, Talking Crows Cave) <bold>J</bold> median lobe, right lateral aspect. <italic><tp:taxon-name>Anillinus comalensis</tp:taxon-name></italic> (TEXAS, Comal County, 7mi W New Braunfels) <bold>K</bold> median lobe, right lateral aspect <bold>L</bold> left paramere, left lateral aspect <bold>M</bold> right paramere, right lateral aspect. <italic><tp:taxon-name>Anillinus forthoodensis</tp:taxon-name></italic> (TEXAS, Bell County, Talking Crows Cave) <bold>N</bold> median lobe, right lateral aspect <bold>O</bold> left paramere, left lateral aspect <bold>P</bold> right paramere, right lateral aspect. aa – apical area; bl – basal lobe; dp – dorsal protuberance; ds – dorsal sclerite; sh – shaft; ss – spine-like structure; vs – ventral sclerite. Scale = 0.2 mm.</p></caption><graphic xmlns:xlink="http://www.w3.org/1999/xlink" xlink:href="zookeys-417-071-g006.jpg" position="float" orientation="portrait" xlink:type="simple"/></fig><fig id="F8" position="float" orientation="portrait"><label>Figure 8.</label><caption><p>Locality records for <italic><tp:taxon-name>Anillinus</tp:taxon-name></italic> species: <italic><tp:taxon-name>Anillinus acutipennis</tp:taxon-name></italic> – white stars; <italic><tp:taxon-name>Anillinus affabilis</tp:taxon-name></italic> – black triangle; <italic><tp:taxon-name>Anillinus comalensis</tp:taxon-name></italic> – white diamond; <italic><tp:taxon-name>Anillinus depressus</tp:taxon-name></italic> – black diamond; <italic><tp:taxon-name>Anillinus forthoodensis</tp:taxon-name></italic> – white quadrangle; <italic><tp:taxon-name>Anillinus lescheni</tp:taxon-name></italic> – black circle <italic><tp:taxon-name>Anillinus sinuatus</tp:taxon-name></italic>– black quadrangle; <italic><tp:taxon-name>Anillinus wisemanensis</tp:taxon-name></italic>– white triangles; <italic><tp:taxon-name>Anillinus</tp:taxon-name></italic> spp. – white circles (1 – Bell and Coryell Counties; 2 – Williamson County; 3 – Bexar County). Violet color – range of the western <italic><tp:taxon-name>Anillinus</tp:taxon-name></italic> species in Arkansas and Oklahoma (<xref ref-type="bibr" rid="B44">Sokolov et al. 2004</xref>). Light blue color – recharge zone of the Edwards Aquifer, dark blue color – the Balcones Escarpment, topographic expression of the Balcones Fault Zone (Woodruff and Abbot 1986). Contour of the Cross Timbers ecological region (highlighted) were taken from Wikipedia: <ext-link xmlns:xlink="http://www.w3.org/1999/xlink" ext-link-type="uri" xlink:href="http://en.wikipedia.org/wiki/Cross_Timbers" xlink:type="simple">http://en.wikipedia.org/wiki/Cross_Timbers</ext-link>. Elevation scale bar is given in meters.</p></caption><graphic xmlns:xlink="http://www.w3.org/1999/xlink" xlink:href="zookeys-417-071-g008.jpg" position="float" orientation="portrait" xlink:type="simple"/></fig></tp:treatment-sec><ref-list><ref id="B44"><mixed-citation xmlns:xlink="http://www.w3.org/1999/xlink" xlink:type="simple"><person-group><name name-style="western"><surname>Sokolov</surname><given-names>IM</given-names></name><name name-style="western"><surname>Carlton</surname><given-names>CE</given-names></name><name name-style="western"><surname>Cornell</surname><given-names>JF</given-names></name></person-group> (<year>2004</year>) <article-title>Review of <italic>Anillinus</italic>, with descriptions of 17 new species and a key to soil and litter species (Coleoptera: Carabidae: Trechinae: Bembidiini).</article-title><source>The Coleopterists Bulletin</source><volume>58</volume>: <fpage>185</fpage>–<lpage>233</lpage>. doi: <ext-link ext-link-type="doi" xlink:href="10.1649/611" xlink:type="simple">10.1649/611</ext-link></mixed-citation></ref><ref id="B26"><mixed-citation xmlns:xlink="http://www.w3.org/1999/xlink" xlink:type="simple"><person-group><name name-style="western"><surname>Jeannel</surname><given-names>R</given-names></name></person-group> (<year>1963a</year>) <article-title>Monographie des "Anillini", bembidiides endogés [Coleoptera Trechidae].</article-title><source>Mémoires du Muséum National d'Histoire Naturelle (Série A) Zoologie</source><volume>28</volume>: <fpage>33</fpage>–<lpage>204</lpage>.</mixed-citation></ref><ref id="B7"><mixed-citation xmlns:xlink="http://www.w3.org/1999/xlink" xlink:type="simple"><person-group><name name-style="western"><surname>Bousquet</surname><given-names>Y</given-names></name></person-group> (<year>2012</year>) <article-title>Catalogue of Geadephaga (Coleoptera, Adephaga) of America, North of Mexico.</article-title><source>Zookeys</source><volume>245</volume>: <fpage>1</fpage>–<lpage>1722</lpage>. doi: <ext-link ext-link-type="doi" xlink:href="10.3897/zookeys.245.3416" xlink:type="simple">10.3897/zookeys.245.3416</ext-link></mixed-citation></ref></ref-list></tp:taxon-treatment>
