# Supplementary material for: Life beneath the surface of the central Texan Balcones Escarpment: genus Anillinus Casey, 1918 (Coleoptera, Carabidae, Bembidiini): new species, a key to the Texas species, and notes about their way of life and evolution
Source: Zookeys. 2014 Jun 19;(417):71–101. doi: 10.3897/zookeys.417.7733 (PMC4109464; doi:10.3897/zookeys.417.7733)
Supplement: XML Treatment for Anillinus wisemanensis [file zookeys.417.7733-treatment8.xml]

<!DOCTYPE tp:taxon-treatment
  PUBLIC "-//TaxonX//DTD Taxonomic Treatment Publishing DTD v0 20100105//EN" "tax-treatment-NSO.dtd">
<tp:taxon-treatment xmlns:tp="http://www.plazi.org/taxpub"><tp:treatment-meta><kwd-group><label>Taxon classification</label><kwd><named-content content-type="kingdom">Animalia</named-content></kwd><kwd><named-content content-type="order">Coleoptera</named-content></kwd><kwd><named-content content-type="family">Carabidae</named-content></kwd></kwd-group><mixed-citation publication-type="journal"><person-group><name><surname>Sokolov</surname><given-names>Igor M.</given-names></name><name><surname>Reddell</surname><given-names>James R.</given-names></name><name><surname>Kavanaugh</surname><given-names>David H.</given-names></name></person-group><article-title>Life beneath the surface of the central Texan Balcones Escarpment: genus <italic>Anillinus</italic> Casey, 1918 (Coleoptera, Carabidae, Bembidiini): new species, a key to the Texas species, and notes about their way of life and evolution</article-title><source>Zookeys</source><day>19</day><month>6</month><year>2014</year><volume>2014</volume><issue>417</issue><fpage>71</fpage><lpage>101</lpage><pub-id pub-id-type="doi">10.3897/zookeys.417.7733</pub-id></mixed-citation></tp:treatment-meta><tp:nomenclature><tp:taxon-name>
                        <tp:taxon-name-part taxon-name-part-type="genus">Anillinus</tp:taxon-name-part>
                        <tp:taxon-name-part taxon-name-part-type="species">wisemanensis</tp:taxon-name-part>
                        <object-id xmlns:xlink="http://www.w3.org/1999/xlink" content-type="zoobank" xlink:type="simple">http://zoobank.org/A2AB931C-A7FA-4F55-BCB7-473FABB599E4</object-id>
                    </tp:taxon-name><tp:taxon-authority>Sokolov &amp; Kavanaugh</tp:taxon-authority><tp:taxon-status xmlns:xlink="http://www.w3.org/1999/xlink" xlink:type="simple">sp. n.</tp:taxon-status><xref ref-type="fig" rid="F2">Figs 2A, D, G</xref><xref ref-type="fig" rid="F4">, 4E</xref><xref ref-type="fig" rid="F5">, 5C</xref><xref ref-type="fig" rid="F6">, 6G–I</xref><xref ref-type="fig" rid="F7">, 7D</xref><xref ref-type="fig" rid="F8">, 8</xref></tp:nomenclature><tp:treatment-sec sec-type="Type material"><title>Type material.</title><p>HOLOTYPE, a male, deposited in CAS, point-mounted, dissected, labeled: \ TX: Hays Co., Wiseman Sink, 28.IV.1995, A. G. Grubbs \ Texas Memorial Museum Invertebrate Zool Coll #27.149 \ Holotype <!--PageBreak--><italic><tp:taxon-name>Anillinus wisemanensis</tp:taxon-name></italic> Sokolov &amp; Kavanaugh 2014 [red label] \ CAS Type No. 18873 \. PARATYPES: 1 male and 3 females, all dissected; one male and one female, in TMM, labeled: \ TX: Hays Co., Wiseman Sink No 2, 10mi W San Marcos, 22.IV.1995, A. G. Grubbs \ Texas Memorial Museum Invertebrate Zool Coll #27.150 \; one female, in TMM, labeled: \ TX: Hays Co., Wiseman Sink, 10mi, 2.IV.1995, A. G. Grubbs, C. Jordan \ Texas Memorial Museum Invertebrate Zool Coll #27.148 \; one female, in CNC, labeled: \ TX: Hays Co., Wiseman Sink, 30.IV.1995, A. G. Grubbs \ Texas Memorial Museum Invertebrate Zool Coll #27.147 \. All paratypes also labeled: \ Paratype <italic><tp:taxon-name>Anillinus wisemanensis</tp:taxon-name></italic> Sokolov &amp; Kavanaugh 2014 [yellow label] \.</p></tp:treatment-sec><tp:treatment-sec sec-type="Type locality"><title>Type locality.</title><p>U.S.A., Texas, Hays County, Wiseman Sink.</p></tp:treatment-sec><tp:treatment-sec sec-type="Etymology"><title>Etymology.</title><p>The specific epithet is a Latinized adjective in the masculine form based on Wiseman Sink, the caves from which the type specimens were obtained.</p></tp:treatment-sec><tp:treatment-sec sec-type="Recognition"><title>Recognition.</title><p>Females of <italic><tp:taxon-name>Anillinus wisemanensis</tp:taxon-name></italic> are virtually indistinguishable from those of <italic><tp:taxon-name>Anillinus affabilis</tp:taxon-name></italic>. Adults of this new species are distinguished from those of other Texan species of the genus by the following combination of external characters: only slightly transverse pronotum with rectilinearly constricted lateral margins, comparatively wide and short elytra, and rounded elytral apices; and males are further distinguished by the triangularly dilated metafemora and distinctive dorsal protrusion of the median lobe.</p></tp:treatment-sec><tp:treatment-sec sec-type="Description"><title>Description.</title><p>Medium-sized for genus (SBL range 1.68–1.90 mm, mean 1.77±0.110 mm, n=4), specimens from Bell County slightly larger (SBL range 1.81–1.93 mm, n=2).</p><p>Habitus. Body form (<xref ref-type="fig" rid="F5">Fig. 5C</xref>) subdepressed, subparallel, slightly elongate (WE/SBL 0.36±0.010), head normally proportioned for genus (WH/WPm 0.76±0.015), pronotum moderately wide in comparison to elytra (WPm/WE 0.82±0.012).</p><p>Color. Body brunneorufous, appendages testaceous.</p><p>Microsculpture. Distinct over all dorsal surfaces of head, pronotum and elytra, with slightly transverse polygonal meshes of more or less scaly appearance on elytra.</p><p>Prothorax. Pronotum (<xref ref-type="fig" rid="F2">Fig. 2D</xref>) of normal length (LP/LE 0.39±0.017) and of normal proportions for genus (WPm/LP 1.28±0.032), lateral margins almost rectilinear and moderately constricted posteriorly (WPm/WPp 1.29±0.025). Anterior angles indistinct, posterior angles slightly obtuse (100–110°). Width between anterior and posterior angles of equal length (WPa/WPp 1.01±0.028). Basal margin almost straight.</p><p>Elytra (<xref ref-type="fig" rid="F2">Fig. 2G</xref>). Widely depressed along suture, of normal length (LE/SBL 0.58±0.007) and rather narrow for genus (WE/LE 0.61±0.013), but specimens from Bell County with slightly wider elytra (WE/LE 0.64±0.004), traces of 4-5 striae evident. Humeri distinct, rounded, in outline forming right angle with longitudinal axis of body. Lateral margins subparallel, slightly divergent at basal fourth, evenly rounded to apex in apical third, without subapical sinuation. Vestiture of elytra short (less than one-third length of discal setae). Apex of elytron rounded.</p><p>Legs. Male protarsomere 1 markedly dilated apico-lateraly with rows of adhesive setae ventrally. Male hind legs modified: metafemora triangularly dilated along posteroventral margin (<xref ref-type="fig" rid="F4">Fig. 4E</xref>), and metatibiae with granulated posterior margin.</p><p>Abdomen. Ventrite 5 of male unmodified.</p><p>Male genitalia. Median lobe of aedeagus (<xref ref-type="fig" rid="F6">Fig. 6G</xref>) with short basal lobe, almost rectangularly bent long shaft, and strongly enlarged apex, characteristically angulate ventrally and narrowly rounded at tip. Dorsal margin strongly sclerotized along al<!--PageBreak-->most all its length, with large protuberance directed backwards and situated before apical orifice. Ventral margin enlarged along all length, but most widely in apical half and then gradually tapered to basal orifice. Numerous poriferous canals on the ventral margin and medial walls of the shaft. Dorsal sclerite in form of a curved blade-like structure with characteristic basal prolongations. Without distinct ventral sclerites or spines. Enlarged apical area of median lobe with a dark spine-like structure. Specimens from Bell County demonstrate slightly different shape of dorsal protuberance and basal prolongations of dorsal sclerite (<xref ref-type="fig" rid="F6">Fig. 6J</xref>). Right paramere enlarged, long and wide with numerous (&gt;8) long setae (<xref ref-type="fig" rid="F6">Fig. 6I</xref>) approximately equal in length to length of paramere. Left paramere wide, markedly enlarged in basal area, where it forms a translucent wide keel (<xref ref-type="fig" rid="F6">Fig. 6H</xref>), without long setae.</p><p>Female genitalia. Spermatheca with distal part of cornu markedly dilated. Nodulus short, ramus undifferentiated (<xref ref-type="fig" rid="F7">Fig. 7D</xref>).</p></tp:treatment-sec><tp:treatment-sec sec-type="Geographical distribution"><title>Geographical distribution.</title><p>This species is known from two widely separated localities in Bell (Lampasas Cut Plain) and Hays (Balcones Fault Zone) Counties, Texas (<xref ref-type="fig" rid="F8">Fig. 8</xref>, white triangles). In addition to the type series, we have examined two male specimens, both dissected, labeled: \ TX: Bell Co., Talking Crows Cave, Fort Hood, 19.VI.2003, J. Reddell, M. Reyes \ Texas Memorial Museum Invertebrate Zool Coll #55.559 \ [These specimens correspond to the new species in all respects, except in their being of slightly larger size, in having slightly wider elytra and in the degree of development of some features of the median lobe structure].</p></tp:treatment-sec><tp:treatment-sec sec-type="Way of life"><title>Way of life.</title><p>This species has been found only in caves. Specimens from Fort Hood, Bell County, were taken in darkness from the underside of rocks shallowly embedded in soil.</p></tp:treatment-sec><tp:treatment-sec sec-type="Relationships"><title>Relationships.</title><p>The shape of the spermatheca in females and the enlarged left paramere and shape of the dorsal sclerite of the median lobe in males suggest a possible but remote relationship with <italic><tp:taxon-name>Anillinus affabilis</tp:taxon-name></italic>.</p></tp:treatment-sec><tp:treatment-sec><!--Section generated to contain objects referenced in tp:taxon-treatment.--><fig id="F2" position="float" orientation="portrait"><label>Figure 2.</label><caption><p>SEM images of body parts, dorsal aspect, of <italic><tp:taxon-name>Anillinus</tp:taxon-name></italic> species. <bold>A–C</bold> Head: <bold>A</bold> <italic><tp:taxon-name>Anillinus wisemanensis</tp:taxon-name></italic> (TEXAS, Hays County, Wiseman Sink) <bold>B</bold> <italic><tp:taxon-name>Anillinus forthoodensis</tp:taxon-name></italic> (TEXAS, Bell County, Talking Crows Cave) <bold>C</bold> <italic><tp:taxon-name>Anillinus acutipennis</tp:taxon-name></italic> (TEXAS, Bell County, Talking Crows Cave) <bold>D–F</bold> Pronotum: <bold>D</bold> <italic><tp:taxon-name>Anillinus wisemanensis</tp:taxon-name></italic> (TEXAS, Hays County, Wiseman Sink) <bold>E</bold> <italic><tp:taxon-name>Anillinus forthoodensis</tp:taxon-name></italic> (TEXAS, Bell County, Talking Crows Cave) <bold>F</bold> <italic><tp:taxon-name>Anillinus acutipennis</tp:taxon-name></italic> (TEXAS, Bell County, Talking Crows Cave) <bold>G–J</bold> Apical half of elytra: <bold>G</bold> <italic><tp:taxon-name>Anillinus wisemanensis</tp:taxon-name></italic> (TEXAS, Hays County, Wiseman Sink) <bold>H</bold> <italic><tp:taxon-name>Anillinus forthoodensis</tp:taxon-name></italic> (TEXAS, Bell County, Bell Cave) <bold>I</bold> <italic><tp:taxon-name>Anillinus forthoodensis</tp:taxon-name></italic> (TEXAS, Bell County, Talking Crows Cave) <bold>J</bold> <italic><tp:taxon-name>Anillinus acutipennis</tp:taxon-name></italic> (TEXAS, Bell County, Talking Crows Cave). ass – anterior supraorbital seta; bm – basal margination; bs – basilateral pronotal seta; cs – clypeal seta; ed6 – 3d discal seta; ed8 – apical seta; eo5-9 setae from the umbilical series; fs – frontal seta; pss – posterior supraorbital seta; ft – frontal tubercle; ls – midlaterall pronotal seta; mp3 – maxillary palpomere 3; mp4 – maxillar palpomere 4. Scale bars = 0.1 mm.</p></caption><graphic xmlns:xlink="http://www.w3.org/1999/xlink" xlink:href="zookeys-417-071-g002.jpg" position="float" orientation="portrait" xlink:type="simple"/></fig><fig id="F4" position="float" orientation="portrait"><label>Figure 4.</label><caption><p>Structural features of legs of males of <italic><tp:taxon-name>Anillinus</tp:taxon-name></italic> species. <italic><tp:taxon-name>Anillinus forthoodensis</tp:taxon-name></italic> (TEXAS, Bell County, Talking Crows Cave): <bold>A</bold> left protibia <bold>B</bold> left metafemur <bold>C</bold> left metatibia <bold>D–G</bold> Left metafemora: <bold>D</bold> <italic><tp:taxon-name>Anillinus affabilis</tp:taxon-name></italic> (TEXAS, Travis County, Tooth Cave) <bold>E</bold> <italic><tp:taxon-name>Anillinus wisemanensis</tp:taxon-name></italic> (TEXAS, Hays County, Wiseman Sink) <bold>F</bold> <italic><tp:taxon-name>Anillinus forthoodensis</tp:taxon-name></italic> (TEXAS, Bell County, Talking Crows Cave) <bold>G</bold> <italic><tp:taxon-name>Anillinus comalensis</tp:taxon-name></italic> (TEXAS, Comal County, 7mi W New Braunfels). ac – antennal cleaner; as – articulo-setae; asp – anterior spur; asr – anterior setal row; cls – clip seta; gr – granulation; mtbr – metatibial brush; mttr – metatrochanter; psp – posterior spur; psr – posterior setal row; sb – setal band; ta1 – tarsomere 1. Scale bars: <bold>A–C</bold> = 0.1 mm;. <bold>D–G</bold> = 0.2 mm.</p></caption><graphic xmlns:xlink="http://www.w3.org/1999/xlink" xlink:href="zookeys-417-071-g004.jpg" position="float" orientation="portrait" xlink:type="simple"/></fig><fig id="F5" position="float" orientation="portrait"><label>Figure 5.</label><caption><p>Habitus images of <italic><tp:taxon-name>Anillinus</tp:taxon-name></italic> species. <bold>A</bold> <italic><tp:taxon-name>Anillinus affabilis</tp:taxon-name></italic> (TEXAS, Travis County, Tooth Cave) <bold>B</bold> <italic><tp:taxon-name>Anillinus sinuatus</tp:taxon-name></italic> (TEXAS, Bexar County) <bold>C</bold> <italic><tp:taxon-name>Anillinus wiseman</tp:taxon-name></italic> ensis (TEXAS, Hays County, Wiseman Sink), holotype; holotype <bold>D</bold> <italic><tp:taxon-name>Anillinus comalensis</tp:taxon-name></italic> (TEXAS, Comal County, 7mi W New Braunfels), paratype <bold>E</bold> <italic><tp:taxon-name>Anillinus acutipennis</tp:taxon-name></italic> (TEXAS, Bell County, Hidden Pit Cave), paratype <bold>F</bold> <italic><tp:taxon-name>Anillinus forthoodensis</tp:taxon-name></italic> (TEXAS, Bell County, Talking Crows Cave), holotype. Scale bar = 0.5 mm.</p></caption><graphic xmlns:xlink="http://www.w3.org/1999/xlink" xlink:href="zookeys-417-071-g005.jpg" position="float" orientation="portrait" xlink:type="simple"/></fig><fig id="F6" position="float" orientation="portrait"><label>Figure 6.</label><caption><p>Illustrations of male aedeagus of <italic><tp:taxon-name>Anillinus</tp:taxon-name></italic> species. <italic><tp:taxon-name>Anillinus affabilis</tp:taxon-name></italic> (TEXAS, Travis County, Tooth Cave): <bold>A</bold> median lobe, right lateral aspect <bold>B</bold> left paramere, left lateral aspect <bold>C</bold> right paramere, right lateral aspect. <italic><tp:taxon-name>Anillinus sinuatus</tp:taxon-name></italic> (TEXAS, Bexar County) <bold>D</bold> median lobe, right lateral aspect <bold>E</bold> left paramere, left lateral aspect <bold>F</bold> right paramere, right lateral aspect. <italic><tp:taxon-name>Anillinus wisemanensis</tp:taxon-name></italic> (TEXAS, Hays County, Wiseman Sink) <bold>G</bold> median lobe, right lateral aspect <bold>H</bold> left paramere, left lateral aspect <bold>I</bold> right paramere, right lateral aspect. <italic><tp:taxon-name>Anillinus wisemanensis</tp:taxon-name></italic> (TEXAS, Bell County, Talking Crows Cave) <bold>J</bold> median lobe, right lateral aspect. <italic><tp:taxon-name>Anillinus comalensis</tp:taxon-name></italic> (TEXAS, Comal County, 7mi W New Braunfels) <bold>K</bold> median lobe, right lateral aspect <bold>L</bold> left paramere, left lateral aspect <bold>M</bold> right paramere, right lateral aspect. <italic><tp:taxon-name>Anillinus forthoodensis</tp:taxon-name></italic> (TEXAS, Bell County, Talking Crows Cave) <bold>N</bold> median lobe, right lateral aspect <bold>O</bold> left paramere, left lateral aspect <bold>P</bold> right paramere, right lateral aspect. aa – apical area; bl – basal lobe; dp – dorsal protuberance; ds – dorsal sclerite; sh – shaft; ss – spine-like structure; vs – ventral sclerite. Scale = 0.2 mm.</p></caption><graphic xmlns:xlink="http://www.w3.org/1999/xlink" xlink:href="zookeys-417-071-g006.jpg" position="float" orientation="portrait" xlink:type="simple"/></fig><fig id="F7" position="float" orientation="portrait"><label>Figure 7.</label><caption><p>Illustrations of female genitalia of <italic><tp:taxon-name>Anillinus</tp:taxon-name></italic> species. Ovipositor sclerites: <bold>A</bold> <italic><tp:taxon-name>Anillinus forthoodensis</tp:taxon-name></italic> (TEXAS, Bell County, Talking Crows Cave <bold>B</bold> <italic><tp:taxon-name>Anillinus affabilis</tp:taxon-name></italic> (TEXAS, Travis County, Tooth Cave). Spermatheca: <bold>C</bold> <italic><tp:taxon-name>Anillinus affabilis</tp:taxon-name></italic> (TEXAS, Travis County, Tooth Cave) <bold>D</bold> <italic><tp:taxon-name>Anillinus wisemanensis</tp:taxon-name></italic> (TEXAS, Hays County, Wiseman Sink) <bold>E</bold> <italic><tp:taxon-name>Anillinus forthoodensis</tp:taxon-name></italic> (TEXAS, Bell County, Talking Crows Cave) <bold>F</bold> <italic><tp:taxon-name>Anillinus comalensis</tp:taxon-name></italic> (TEXAS, Comal County, 7mi W New Braunfels) <bold>G</bold> <italic><tp:taxon-name>Anillinus acutipennis</tp:taxon-name></italic> (TEXAS, Hays County, Wiseman Sink). bl – blade of gonocoxite 2, dpc – distal part of cornu; gc1 – gonoxocite 1; gc2 – gonocoxite 2; les – lateral ensiform seta; lt – laterotergite; mes – medial ensiform seta; n – nodulus; ns – nematiform seta; ppc – proximal part of cornu; sd – spermathecal duct; sg – spermathecal gland; sp – spermatheca. Scale bars: A, B = 0.1 mm; C-G = 0.2 mm.</p></caption><graphic xmlns:xlink="http://www.w3.org/1999/xlink" xlink:href="zookeys-417-071-g007.jpg" position="float" orientation="portrait" xlink:type="simple"/></fig><fig id="F8" position="float" orientation="portrait"><label>Figure 8.</label><caption><p>Locality records for <italic><tp:taxon-name>Anillinus</tp:taxon-name></italic> species: <italic><tp:taxon-name>Anillinus acutipennis</tp:taxon-name></italic> – white stars; <italic><tp:taxon-name>Anillinus affabilis</tp:taxon-name></italic> – black triangle; <italic><tp:taxon-name>Anillinus comalensis</tp:taxon-name></italic> – white diamond; <italic><tp:taxon-name>Anillinus depressus</tp:taxon-name></italic> – black diamond; <italic><tp:taxon-name>Anillinus forthoodensis</tp:taxon-name></italic> – white quadrangle; <italic><tp:taxon-name>Anillinus lescheni</tp:taxon-name></italic> – black circle <italic><tp:taxon-name>Anillinus sinuatus</tp:taxon-name></italic>– black quadrangle; <italic><tp:taxon-name>Anillinus wisemanensis</tp:taxon-name></italic>– white triangles; <italic><tp:taxon-name>Anillinus</tp:taxon-name></italic> spp. – white circles (1 – Bell and Coryell Counties; 2 – Williamson County; 3 – Bexar County). Violet color – range of the western <italic><tp:taxon-name>Anillinus</tp:taxon-name></italic> species in Arkansas and Oklahoma (<xref ref-type="bibr" rid="B44">Sokolov et al. 2004</xref>). Light blue color – recharge zone of the Edwards Aquifer, dark blue color – the Balcones Escarpment, topographic expression of the Balcones Fault Zone (Woodruff and Abbot 1986). Contour of the Cross Timbers ecological region (highlighted) were taken from Wikipedia: <ext-link xmlns:xlink="http://www.w3.org/1999/xlink" ext-link-type="uri" xlink:href="http://en.wikipedia.org/wiki/Cross_Timbers" xlink:type="simple">http://en.wikipedia.org/wiki/Cross_Timbers</ext-link>. Elevation scale bar is given in meters.</p></caption><graphic xmlns:xlink="http://www.w3.org/1999/xlink" xlink:href="zookeys-417-071-g008.jpg" position="float" orientation="portrait" xlink:type="simple"/></fig></tp:treatment-sec><ref-list><ref id="B44"><mixed-citation xmlns:xlink="http://www.w3.org/1999/xlink" xlink:type="simple"><person-group><name name-style="western"><surname>Sokolov</surname><given-names>IM</given-names></name><name name-style="western"><surname>Carlton</surname><given-names>CE</given-names></name><name name-style="western"><surname>Cornell</surname><given-names>JF</given-names></name></person-group> (<year>2004</year>) <article-title>Review of <italic>Anillinus</italic>, with descriptions of 17 new species and a key to soil and litter species (Coleoptera: Carabidae: Trechinae: Bembidiini).</article-title><source>The Coleopterists Bulletin</source><volume>58</volume>: <fpage>185</fpage>–<lpage>233</lpage>. doi: <ext-link ext-link-type="doi" xlink:href="10.1649/611" xlink:type="simple">10.1649/611</ext-link></mixed-citation></ref></ref-list></tp:taxon-treatment>
